# Supplementary material for: cis-Bis(1,10-phenanthroline-κ2 N,N′)bis­(thio­cyanato-κN)magnesium(II)
Source: Acta Crystallogr Sect E Struct Rep Online. 2010 Jul 21;66(Pt 8):m988. doi: 10.1107/S1600536810027054 (PMC3007504; doi:10.1107/S1600536810027054)
Supplement: Supplementary file 1 [file e-66-0m988-sup1.cif]

##############################################################################
###                                                                        ###
###        Electronic paper (Acta Crystallographica Section E)             ###
###                                                                        ###
##############################################################################
#                                                                            #
# This CIF contains the data in a paper accepted for publication in Acta     #
# Crystallographica Section E. It conforms to the requirements of Notes      #
# for Authors for Section E, and has been peer reviewed under the auspices   #
# of the IUCr Commission on Journals.                                        #
#                                                                            #
# Full details of the Crystallographic Information File format               #
# are given in the paper "The Crystallographic Information File (CIF):       #
# a New Standard Archive File for Crystallography" by S. R. Hall, F. H.      #
# Allen and I. D. Brown [Acta Cryst. (1991), A47, 655-685].                  #
#                                                                            #
# The current version of the core CIF dictionary is obtainable from          #
# ftp://ftp.iucr.org/pub/cif_core.dic. The current version number is 2.4.    #
#                                                                            #
# Software is freely available for graphical display of the structure(s) in  #
# this CIF.  For information consult the CIF home page http://www.iucr.org/  #
# cif/home.html                                                              #
#                                                                            #
# This file may be used for bona fide research purposes within the           #
# scientific community so long as proper attribution is given to the journal # 
# article from which it was obtained.                                        #
#                                                                            #
##############################################################################
                                             
data_I
_audit_creation_method     SHELXL-97
_chemical_name_systematic
;
<i>cis</i>-Bis(1,10-phenanthroline-\k^2^<i>N</i>,<i>N</i>')bis(thiocyanato-
\k<i>N</i>)magnesium(II)
;
_chemical_name_common     ?
_chemical_formula_moiety     'C26 H16 Mg N6 S2'
_chemical_formula_sum     'C26 H16 Mg N6 S2'
_chemical_formula_iupac     '[Mg (N C S)2 (C12 H8 N2)2]'
_chemical_formula_weight     500.88
_chemical_melting_point     ?
_symmetry_cell_setting     orthorhombic
_symmetry_space_group_name_H-M     'P b c n'
_symmetry_space_group_name_hall     '-P 2n 2ab'
loop_
    _symmetry_equiv_pos_as_xyz
    'x, y, z'
    '-x+1/2, -y+1/2, z+1/2'
    'x+1/2, -y+1/2, -z'
    '-x, y, -z+1/2'
    '-x, -y, -z'
    'x-1/2, y-1/2, -z-1/2'
    '-x-1/2, y-1/2, z'
    'x, -y, z-1/2'
_cell_length_a     13.2159(3)
_cell_length_b     10.1426(2)
_cell_length_c     17.4783(3)
_cell_angle_alpha     90.00
_cell_angle_beta     90.00
_cell_angle_gamma     90.00
_cell_volume     2342.85(8)
_cell_formula_units_Z     4
_cell_measurement_reflns_used     2890
_cell_measurement_theta_min     2.53
_cell_measurement_theta_max     24.87
_cell_measurement_temperature     296(2)
_exptl_crystal_description     prism
_exptl_crystal_colour     colourless
_exptl_crystal_size_max     0.30
_exptl_crystal_size_mid     0.25
_exptl_crystal_size_min     0.25
_exptl_crystal_density_diffrn     1.420
_exptl_crystal_density_meas     ?
_exptl_crystal_density_method     'not measured'
_exptl_crystal_F_000     1032
_exptl_absorpt_coefficient_mu     0.283
_exptl_absorpt_correction_type     multi-scan
_exptl_absorpt_process_details     '(SADABS; Bruker, 2007)'
_exptl_absorpt_correction_T_min     0.9200
_exptl_absorpt_correction_T_max     0.9327
_diffrn_ambient_temperature     296(2)
_diffrn_radiation_type     MoK\a
_diffrn_radiation_wavelength     0.71073
_diffrn_radiation_source     'fine-focus sealed tube'
_diffrn_radiation_monochromator     graphite
_diffrn_measurement_device_type     'Bruker APEXII CCD'
_diffrn_measurement_method     '\f and \w scans'
_diffrn_detector_area_resol_mean     ?
_diffrn_reflns_number     10066
_diffrn_reflns_av_R_equivalents     0.0236
_diffrn_reflns_av_sigmaI/netI     0.0214
_diffrn_reflns_theta_min     2.33
_diffrn_reflns_theta_max     25.44
_diffrn_reflns_theta_full     25.44
_diffrn_measured_fraction_theta_max     0.999
_diffrn_measured_fraction_theta_full     0.999
_diffrn_reflns_limit_h_min     -15
_diffrn_reflns_limit_h_max     12
_diffrn_reflns_limit_k_min     -12
_diffrn_reflns_limit_k_max     7
_diffrn_reflns_limit_l_min     -18
_diffrn_reflns_limit_l_max     21
_refine_special_details
;
Constraint instruction 'DELU 0.005 C1 S1' was used in the refinement to
minimize the large differences in the anisotropic displacement parameters
along the C---S bond in the thiocyanate group.
;
_reflns_number_total     2168
_reflns_number_gt     1631
_reflns_threshold_expression     I>2\s(I)
_refine_ls_structure_factor_coef     Fsqd
_refine_ls_matrix_type     full
_refine_ls_R_factor_all     0.0520
_refine_ls_R_factor_gt     0.0358
_refine_ls_wR_factor_gt     0.0888
_refine_ls_wR_factor_ref     0.0982
_refine_ls_goodness_of_fit_ref     1.031
_refine_ls_restrained_S_all     1.031
_refine_ls_number_reflns     2168
_refine_ls_number_parameters     159
_refine_ls_number_restraints     1
_refine_ls_number_constraints     0
_refine_ls_hydrogen_treatment     constr
_refine_ls_weighting_scheme     calc
_refine_ls_weighting_details
         'calc w=1/[\s^2^(Fo^2^)+(0.0449P)^2^+0.7099P] where P=(Fo^2^+2Fc^2^)/3'
_atom_sites_solution_hydrogens     geom
_atom_sites_solution_primary     direct
_atom_sites_solution_secondary     difmap
_refine_ls_shift/su_max     0.000
_refine_ls_shift/su_mean     0.000
_refine_diff_density_max     0.160
_refine_diff_density_min     -0.227
_refine_ls_extinction_method     none
_refine_ls_extinction_coef     ?
loop_
    _atom_type_symbol
    _atom_type_description
    _atom_type_scat_dispersion_real
    _atom_type_scat_dispersion_imag
    _atom_type_scat_source
    'C' 'C' 0.0033 0.0016
                         'International Tables Vol C Tables 4.2.6.8 and 6.1.1.4'
    'H' 'H' 0.0000 0.0000
                         'International Tables Vol C Tables 4.2.6.8 and 6.1.1.4'
    'N' 'N' 0.0061 0.0033
                         'International Tables Vol C Tables 4.2.6.8 and 6.1.1.4'
    'S' 'S' 0.1246 0.1234
                         'International Tables Vol C Tables 4.2.6.8 and 6.1.1.4'
    'Mg' 'Mg' 0.0486 0.0363
                         'International Tables Vol C Tables 4.2.6.8 and 6.1.1.4'
_computing_data_collection     'APEX2 (Bruker, 2007)'
_computing_cell_refinement     'SAINT-Plus (Bruker, 2007)'
_computing_data_reduction     'SAINT-Plus (Bruker, 2007)'
_computing_structure_solution     'SHELXS97 (Sheldrick, 2008)'
_computing_structure_refinement     'SHELXL97 (Sheldrick, 2008)'
_computing_molecular_graphics     'SHELXTL (Sheldrick, 2008)'
_computing_publication_material     'SHELXTL (Sheldrick, 2008)'
loop_
    _atom_site_type_symbol
    _atom_site_label
    _atom_site_fract_x
    _atom_site_fract_y
    _atom_site_fract_z
    _atom_site_U_iso_or_equiv
    _atom_site_adp_type
    _atom_site_calc_flag
    _atom_site_refinement_flags
    _atom_site_occupancy
    _atom_site_disorder_assembly
    _atom_site_disorder_group
    S S1 0.64249(5) 0.47752(6) 0.07238(3) 0.0661(2) Uani d U 1 . .
    Mg Mg1 0.5000 0.16430(8) 0.2500 0.0383(2) Uani d S 1 . .
    N N1 0.66107(11) 0.12610(14) 0.27718(9) 0.0407(4) Uani d . 1 . .
    C C1 0.58353(15) 0.37621(18) 0.12830(11) 0.0433(5) Uani d U 1 . .
    N N2 0.54082(13) 0.30322(16) 0.16772(10) 0.0530(4) Uani d . 1 . .
    C C2 0.74157(15) 0.18248(18) 0.24607(11) 0.0481(5) Uani d . 1 . .
    H H2 0.7314 0.2488 0.2102 0.058 Uiso calc R 1 . .
    C C3 0.84039(16) 0.1479(2) 0.26420(13) 0.0577(6) Uani d . 1 . .
    H H3 0.8945 0.1904 0.2407 0.069 Uiso calc R 1 . .
    C C4 0.85730(16) 0.0515(2) 0.31650(13) 0.0566(6) Uani d . 1 . .
    H H4 0.9231 0.0276 0.3293 0.068 Uiso calc R 1 . .
    C C5 0.78512(18) -0.1150(2) 0.40632(12) 0.0571(6) Uani d . 1 . .
    H H5 0.8494 -0.1435 0.4202 0.069 Uiso calc R 1 . .
    C C6 0.70375(19) -0.1715(2) 0.43840(12) 0.0597(6) Uani d . 1 . .
    H H6 0.7128 -0.2379 0.4744 0.072 Uiso calc R 1 . .
    C C7 0.51610(19) -0.1879(2) 0.44975(14) 0.0689(7) Uani d . 1 . .
    H H7 0.5213 -0.2551 0.4857 0.083 Uiso calc R 1 . .
    C C8 0.4239(2) -0.1440(2) 0.42750(15) 0.0723(7) Uani d . 1 . .
    H H8 0.3654 -0.1794 0.4489 0.087 Uiso calc R 1 . .
    C C9 0.41727(17) -0.0456(2) 0.37250(13) 0.0573(6) Uani d . 1 . .
    H H9 0.3534 -0.0165 0.3579 0.069 Uiso calc R 1 . .
    N N10 0.49728(12) 0.00873(15) 0.33976(9) 0.0441(4) Uani d . 1 . .
    C C11 0.59014(15) -0.03253(17) 0.36322(10) 0.0409(4) Uani d . 1 . .
    C C12 0.60330(17) -0.13185(19) 0.41840(11) 0.0502(5) Uani d . 1 . .
    C C13 0.67710(14) 0.02912(17) 0.32956(10) 0.0391(4) Uani d . 1 . .
    C C14 0.77482(15) -0.01174(18) 0.35110(11) 0.0464(5) Uani d . 1 . .
loop_
    _atom_site_aniso_label
    _atom_site_aniso_U_11
    _atom_site_aniso_U_22
    _atom_site_aniso_U_33
    _atom_site_aniso_U_12
    _atom_site_aniso_U_13
    _atom_site_aniso_U_23
    S1 0.0746(5) 0.0616(4) 0.0620(4) -0.0142(3) 0.0094(3) 0.0093(3)
    Mg1 0.0326(5) 0.0381(4) 0.0441(5) 0.000 -0.0008(4) 0.000
    N1 0.0369(9) 0.0411(8) 0.0442(8) 0.0004(7) -0.0021(7) -0.0023(7)
    C1 0.0423(11) 0.0413(10) 0.0464(11) 0.0071(9) -0.0031(9) -0.0029(9)
    N2 0.0500(11) 0.0498(9) 0.0592(11) 0.0024(8) 0.0044(9) 0.0091(9)
    C2 0.0391(11) 0.0512(11) 0.0542(12) -0.0026(9) 0.0011(9) 0.0013(10)
    C3 0.0371(11) 0.0646(13) 0.0714(15) -0.0005(10) 0.0035(10) -0.0037(12)
    C4 0.0344(12) 0.0650(13) 0.0705(15) 0.0097(10) -0.0071(10) -0.0075(12)
    C5 0.0543(14) 0.0574(13) 0.0597(13) 0.0124(11) -0.0188(11) -0.0034(11)
    C6 0.0707(16) 0.0539(12) 0.0545(13) 0.0126(12) -0.0174(12) 0.0082(11)
    C7 0.0724(17) 0.0671(15) 0.0671(15) -0.0040(13) -0.0048(13) 0.0271(12)
    C8 0.0616(16) 0.0769(16) 0.0785(16) -0.0115(13) 0.0059(13) 0.0314(14)
    C9 0.0442(12) 0.0620(13) 0.0656(14) -0.0032(10) 0.0021(11) 0.0149(11)
    N10 0.0390(9) 0.0446(8) 0.0486(9) -0.0017(7) -0.0009(7) 0.0036(7)
    C11 0.0469(11) 0.0377(9) 0.0381(10) 0.0042(8) -0.0067(9) -0.0038(8)
    C12 0.0603(14) 0.0454(11) 0.0450(11) 0.0019(10) -0.0071(10) 0.0030(9)
    C13 0.0402(11) 0.0382(9) 0.0390(10) 0.0027(8) -0.0047(8) -0.0080(8)
    C14 0.0446(12) 0.0469(11) 0.0478(11) 0.0086(9) -0.0104(9) -0.0107(9)
_geom_special_details     ?
loop_
    _geom_bond_atom_site_label_1
    _geom_bond_atom_site_label_2
    _geom_bond_site_symmetry_2
    _geom_bond_distance
    _geom_bond_publ_flag
    S1 C1 . 1.618(2) ?
    Mg1 N2 . 2.0843(18) ?
    Mg1 N2 4_655 2.0844(18) ?
    Mg1 N1 . 2.2151(15) ?
    Mg1 N1 4_655 2.2152(15) ?
    Mg1 N10 4_655 2.2253(16) ?
    Mg1 N10 . 2.2254(16) ?
    N1 C2 . 1.325(2) ?
    N1 C13 . 1.360(2) ?
    C1 N2 . 1.158(2) ?
    C2 C3 . 1.389(3) ?
    C2 H2 . 0.9300 ?
    C3 C4 . 1.357(3) ?
    C3 H3 . 0.9300 ?
    C4 C14 . 1.402(3) ?
    C4 H4 . 0.9300 ?
    C5 C6 . 1.341(3) ?
    C5 C14 . 1.431(3) ?
    C5 H5 . 0.9300 ?
    C6 C12 . 1.431(3) ?
    C6 H6 . 0.9300 ?
    C7 C8 . 1.355(3) ?
    C7 C12 . 1.397(3) ?
    C7 H7 . 0.9300 ?
    C8 C9 . 1.388(3) ?
    C8 H8 . 0.9300 ?
    C9 N10 . 1.323(3) ?
    C9 H9 . 0.9300 ?
    N10 C11 . 1.360(2) ?
    C11 C12 . 1.405(3) ?
    C11 C13 . 1.434(3) ?
    C13 C14 . 1.408(3) ?
loop_
    _geom_angle_atom_site_label_1
    _geom_angle_atom_site_label_2
    _geom_angle_atom_site_label_3
    _geom_angle_site_symmetry_1
    _geom_angle_site_symmetry_3
    _geom_angle
    _geom_angle_publ_flag
    N2 Mg1 N2 . 4_655 94.93(10) ?
    N2 Mg1 N1 . . 91.00(6) ?
    N2 Mg1 N1 4_655 . 102.65(6) ?
    N2 Mg1 N1 . 4_655 102.65(6) ?
    N2 Mg1 N1 4_655 4_655 91.00(6) ?
    N1 Mg1 N1 . 4_655 159.85(9) ?
    N2 Mg1 N10 . 4_655 89.35(6) ?
    N2 Mg1 N10 4_655 4_655 165.91(6) ?
    N1 Mg1 N10 . 4_655 90.67(6) ?
    N1 Mg1 N10 4_655 4_655 74.95(6) ?
    N2 Mg1 N10 . . 165.91(6) ?
    N2 Mg1 N10 4_655 . 89.35(6) ?
    N1 Mg1 N10 . . 74.95(6) ?
    N1 Mg1 N10 4_655 . 90.67(6) ?
    N10 Mg1 N10 4_655 . 89.69(9) ?
    C2 N1 C13 . . 117.60(16) ?
    C2 N1 Mg1 . . 127.47(13) ?
    C13 N1 Mg1 . . 114.86(12) ?
    N2 C1 S1 . . 179.34(19) ?
    C1 N2 Mg1 . . 165.63(16) ?
    N1 C2 C3 . . 123.54(19) ?
    N1 C2 H2 . . 118.2 ?
    C3 C2 H2 . . 118.2 ?
    C4 C3 C2 . . 119.4(2) ?
    C4 C3 H3 . . 120.3 ?
    C2 C3 H3 . . 120.3 ?
    C3 C4 C14 . . 119.49(19) ?
    C3 C4 H4 . . 120.3 ?
    C14 C4 H4 . . 120.3 ?
    C6 C5 C14 . . 121.2(2) ?
    C6 C5 H5 . . 119.4 ?
    C14 C5 H5 . . 119.4 ?
    C5 C6 C12 . . 121.44(19) ?
    C5 C6 H6 . . 119.3 ?
    C12 C6 H6 . . 119.3 ?
    C8 C7 C12 . . 119.7(2) ?
    C8 C7 H7 . . 120.1 ?
    C12 C7 H7 . . 120.1 ?
    C7 C8 C9 . . 119.4(2) ?
    C7 C8 H8 . . 120.3 ?
    C9 C8 H8 . . 120.3 ?
    N10 C9 C8 . . 123.3(2) ?
    N10 C9 H9 . . 118.3 ?
    C8 C9 H9 . . 118.3 ?
    C9 N10 C11 . . 117.57(16) ?
    C9 N10 Mg1 . . 127.84(14) ?
    C11 N10 Mg1 . . 114.59(12) ?
    N10 C11 C12 . . 122.62(19) ?
    N10 C11 C13 . . 117.73(16) ?
    C12 C11 C13 . . 119.65(18) ?
    C7 C12 C11 . . 117.3(2) ?
    C7 C12 C6 . . 123.72(19) ?
    C11 C12 C6 . . 119.0(2) ?
    N1 C13 C14 . . 122.40(18) ?
    N1 C13 C11 . . 117.80(17) ?
    C14 C13 C11 . . 119.80(17) ?
    C4 C14 C13 . . 117.60(18) ?
    C4 C14 C5 . . 123.50(19) ?
    C13 C14 C5 . . 118.90(19) ?
data_global
_journal_date_recd_electronic     2010-06-30
_journal_date_accepted     2010-07-08
_journal_name_full     'Acta Crystallographica, Section E'
_journal_year     2010
_journal_volume     66
_journal_issue      8
_journal_page_first     m988
_journal_page_last     m988
_journal_paper_category     QM
_journal_coeditor_code     BH2298
_publ_contact_author_name     'Dan Zhao'
_publ_contact_author_address
;
Department of Physics and Chemistry, Henan Polytechnic University, Jiaozuo,
 Henan 454000, People's Republic of China
;
_publ_contact_author_email     iamzd@hpu.edu.cn
_publ_contact_author_fax     ?
_publ_contact_author_phone     ?
_publ_section_title
;\
<i>cis</i>-Bis(1,10-phenanthroline-\k^2^<i>N</i>,<i>N</i>')bis(thiocyanato-\
\k<i>N</i>)magnesium(II)
;
loop_
    _publ_author_name
    _publ_author_footnote
    _publ_author_address
    "Zhao, Dan" .
;
Department of Physics and Chemistry
Henan Polytechnic University
Jiaozuo,
Henan 454000
People's Republic of China
;
    "Li, Fei-Fei" .
;
Department of Physics and Chemistry
Henan Polytechnic University
Jiaozuo,
Henan 454000
People's Republic of China
;
    "Sha, Jiao" .
;
Department of Physics and Chemistry
Henan Polytechnic University
Jiaozuo,
Henan 454000
People's Republic of China
;
