# Supplementary material for: cis-Bis(1,10-phenanthroline-κ2 N,N′)bis­(thio­cyanato-κN)magnesium(II)
Source: Acta Crystallogr Sect E Struct Rep Online. 2010 Jul 21;66(Pt 8):m988. doi: 10.1107/S1600536810027054 (PMC3007504; doi:10.1107/S1600536810027054)
Supplement: Supplementary file 2 [file e-66-0m988-Isup2.hkl]

# 
# h,k,l, Fc-squared, Fo-squared, sigma(Fo-squared) and status flag 
# 
data_I
_shelx_title ' a in Pbcn' 
_shelx_refln_list_code          4 
_shelx_F_calc_maximum      363.44 
_exptl_crystal_F_000      1032.00 
_reflns_d_resolution_high  0.8273 
 
loop_ 
 _symmetry_equiv_pos_as_xyz 
 'x, y, z' 
 '-x+1/2, -y+1/2, z+1/2' 
 'x+1/2, -y+1/2, -z' 
 '-x, y, -z+1/2' 
 '-x, -y, -z' 
 'x-1/2, y-1/2, -z-1/2' 
 '-x-1/2, y-1/2, z' 
 'x, -y, z-1/2' 
 
_cell_length_a    13.2159 
_cell_length_b    10.1426 
_cell_length_c    17.4783 
_cell_angle_alpha  90.000 
_cell_angle_beta   90.000 
_cell_angle_gamma  90.000 
 
_shelx_F_squared_multiplier     1.000 
 
loop_ 
 _refln_index_h 
 _refln_index_k 
 _refln_index_l 
 _refln_F_squared_calc 
 _refln_F_squared_meas 
 _refln_F_squared_sigma 
 _refln_observed_status 
   2   0   0      175.35      245.00      9.16 o 
   4   0   0     2131.39     2213.01     45.79 o 
   6   0   0     3921.83     3664.68     73.27 o 
   8   0   0     2399.07     2312.61     58.39 o 
  10   0   0        1.01       -1.14      6.87 o 
  12   0   0     2445.03     2605.69     74.42 o 
  14   0   0     1054.27     1129.97     50.37 o 
   1   1   0     6633.03     6319.99     65.44 o 
   3   1   0    20918.85    20386.10    212.09 o 
   5   1   0      659.98      675.05     15.77 o 
   7   1   0      620.16      514.20     16.19 o 
   9   1   0      423.87      442.11     16.94 o 
  11   1   0     6719.10     6468.69     93.50 o 
  13   1   0        1.98       -5.22      5.22 o 
  15   1   0        6.27       15.46      8.10 o 
   0   2   0    26038.52    25700.48    148.47 o 
   2   2   0     1568.53     1635.16     17.75 o 
   4   2   0    17972.32    17566.90    162.93 o 
   6   2   0      735.23      659.06     17.28 o 
   8   2   0      406.18      399.36     24.61 o 
  10   2   0       29.24       43.41      8.47 o 
  12   2   0      101.07      113.81     12.53 o 
  14   2   0      407.74      413.56     25.76 o 
   1   3   0     1391.76     1309.63      8.15 o 
   3   3   0     5928.48     6055.03     55.77 o 
   5   3   0      495.17      455.15     10.19 o 
   7   3   0     2568.91     2314.92     48.66 o 
   9   3   0      979.33      906.27     25.06 o 
  11   3   0      912.53      870.63     27.04 o 
  13   3   0      274.60      333.62     24.04 o 
  15   3   0      111.22       94.63     19.46 o 
   0   4   0      271.26      257.58      4.90 o 
   2   4   0       39.88       49.90      2.25 o 
   4   4   0       25.32       78.45     21.75 o 
   6   4   0      665.64      667.84     14.05 o 
   8   4   0      837.82      861.93     23.31 o 
  10   4   0      181.38      193.69     14.31 o 
  12   4   0      183.72      194.21     19.46 o 
  14   4   0        6.87       -5.72      9.16 o 
   1   5   0      181.66      195.60      3.38 o 
   3   5   0     3031.09     2980.70     26.27 o 
   5   5   0     2348.36     2403.90     37.64 o 
   7   5   0      245.33      238.68      9.51 o 
   9   5   0      932.74      936.60     25.75 o 
  11   5   0     1563.26     1465.42     54.95 o 
  13   5   0       75.53       45.79     14.88 o 
   0   6   0    23040.21    23295.07    156.93 o 
   2   6   0      383.88      377.76      5.74 o 
   4   6   0      657.50      704.87     11.74 o 
   6   6   0     1281.24     1232.03     20.40 o 
   8   6   0     1154.54     1191.70     27.78 o 
  10   6   0       39.43       35.49     12.59 o 
  12   6   0      298.97      265.61     27.48 o 
   1   7   0      792.96      850.73      8.79 o 
   3   7   0     1183.14     1106.27     14.97 o 
   5   7   0      258.75      266.32      9.79 o 
   7   7   0      202.19      205.80     20.98 o 
   9   7   0       11.69        2.78      5.50 o 
  11   7   0      345.96      385.66     41.21 o 
  13   7   0        4.00        5.72     12.59 o 
   0   8   0      797.91      804.83     27.48 o 
   2   8   0      167.11      166.83      7.11 o 
   4   8   0      818.86      840.37     25.09 o 
   6   8   0        0.28        7.63      3.97 o 
   8   8   0       10.04        8.19      4.53 o 
  10   8   0       42.94       54.60      9.32 o 
  12   8   0       27.84       22.41      8.24 o 
   1   9   0      353.95      379.93     14.15 o 
   3   9   0       28.71       16.60      5.67 o 
   5   9   0       43.78       44.26      7.29 o 
   7   9   0      415.31      421.01     21.18 o 
   9   9   0      341.27      303.09     16.49 o 
   0  10   0       10.76       17.17      8.01 o 
   2  10   0        0.83       -4.01      4.86 o 
   4  10   0      283.63      326.98     14.57 o 
   6  10   0        0.35       -4.58      5.67 o 
   8  10   0       43.58       37.26      8.01 o 
   1  11   0        1.32       -4.58      4.86 o 
   3  11   0       84.47       75.19     11.45 o 
   5  11   0      237.74      223.25     13.76 o 
   7  11   0      119.54      112.63     24.04 o 
   0  12   0      125.65      119.07     16.03 o 
   2  12   0        7.29       15.02      7.44 o 
   1   1   1     1957.04     2131.58     12.61 o 
   2   1   1     2659.46     2821.06     20.89 o 
   3   1   1     1995.24     2018.20     16.95 o 
   4   1   1      255.29      260.09      5.43 o 
   5   1   1     3784.62     3972.13     37.19 o 
   6   1   1      171.84      218.93      7.14 o 
   7   1   1       93.61       73.20      5.15 o 
   8   1   1      107.17       95.88      6.30 o 
   9   1   1      104.48      130.56      7.57 o 
  10   1   1      147.44      148.87      8.76 o 
  11   1   1        0.24        4.89      4.65 o 
  12   1   1       96.79       92.38      8.40 o 
  13   1   1       99.63      123.09      9.40 o 
  14   1   1        1.29       -1.47      4.70 o 
  15   1   1        0.24       -3.23      4.84 o 
   0   2   1      150.18      144.00      3.25 o 
   1   2   1       78.57       74.27      1.41 o 
   2   2   1     3619.95     3723.17     20.23 o 
   3   2   1     6599.57     6443.21     41.05 o 
   4   2   1      135.41      106.65      4.06 o 
   5   2   1      302.73      319.76      6.65 o 
   6   2   1     9808.78    10517.71     85.99 o 
   7   2   1       79.60      106.23      5.85 o 
   8   2   1     1430.49     1374.44     21.14 o 
   9   2   1       16.98       13.99      4.63 o 
  10   2   1      367.76      357.11     11.72 o 
  11   2   1      917.09      947.03     20.29 o 
  12   2   1      690.08      728.84     18.43 o 
  13   2   1        0.07       -4.13      4.13 o 
  14   2   1        7.60        5.52      4.99 o 
  15   2   1       12.09       21.00      6.14 o 
   1   3   1      257.20      268.50      2.27 o 
   2   3   1      617.74      613.83      5.28 o 
   3   3   1      818.79      824.17      7.51 o 
   4   3   1       31.31       38.34      2.28 o 
   5   3   1     1719.40     1840.86     21.65 o 
   6   3   1     2783.02     2954.52     27.29 o 
   7   3   1      120.93      127.03      6.94 o 
   8   3   1       66.16       72.81      5.64 o 
   9   3   1       13.37       12.90      4.13 o 
  10   3   1        1.12        4.58      4.01 o 
  11   3   1       56.89       68.01      7.00 o 
  12   3   1       17.64       22.00      5.38 o 
  13   3   1        6.98        6.50      4.95 o 
  14   3   1        2.29       13.47      5.42 o 
  15   3   1        0.58       -4.61      4.84 o 
   0   4   1      896.66      805.43      6.14 o 
   1   4   1     2609.47     2516.73     10.87 o 
   2   4   1      385.46      437.65      4.24 o 
   3   4   1        7.56        8.13      1.33 o 
   4   4   1      122.16      115.13      3.98 o 
   5   4   1     1632.16     1555.13     16.72 o 
   6   4   1      320.24      431.69      8.83 o 
   7   4   1       81.93       92.99      4.86 o 
   8   4   1      804.92      838.91     16.30 o 
   9   4   1       99.00      101.03      7.07 o 
  10   4   1      100.12       93.82      9.58 o 
  11   4   1        2.75        2.66      4.13 o 
  12   4   1      669.93      675.69     17.96 o 
  13   4   1        0.82       -5.04      5.04 o 
  14   4   1       40.75       64.13      9.58 o 
  15   4   1       31.24       21.25     10.09 o 
   1   5   1     1009.09     1020.19      5.90 o 
   2   5   1      533.90      500.87      4.38 o 
   3   5   1     1029.27      986.68      9.26 o 
   4   5   1      128.59      119.05      4.67 o 
   5   5   1       71.45      117.02      5.45 o 
   6   5   1      480.74      496.65      7.77 o 
   7   5   1        3.00        5.11      2.73 o 
   8   5   1      537.81      545.20     17.15 o 
   9   5   1      227.09      237.60     15.51 o 
  10   5   1       23.97       27.71      6.15 o 
  11   5   1       79.12       90.25     13.18 o 
  12   5   1      247.85      217.98     17.39 o 
  13   5   1      177.18      125.72     14.96 o 
  14   5   1        0.34       -1.89      6.85 o 
   0   6   1      492.80      493.02      9.70 o 
   1   6   1     1295.56     1284.49      7.48 o 
   2   6   1      180.18      189.38      3.11 o 
   3   6   1       30.07       28.46      1.79 o 
   4   6   1      176.84      183.38      5.21 o 
   5   6   1     1045.19     1062.42     13.08 o 
   6   6   1      333.52      312.66      8.00 o 
   7   6   1       27.21       26.82      3.68 o 
   8   6   1       21.73       31.93      4.44 o 
   9   6   1      321.71      327.10     12.61 o 
  10   6   1      199.65      202.47     10.82 o 
  11   6   1        0.41        1.72      4.71 o 
  12   6   1        7.00        7.24      5.11 o 
  13   6   1       73.13       78.58     13.74 o 
   1   7   1       61.00       52.53      2.08 o 
   2   7   1      843.97      837.33      7.65 o 
   3   7   1      477.26      475.88      7.45 o 
   4   7   1      398.01      381.67      6.57 o 
   5   7   1      998.77     1011.83     13.81 o 
   6   7   1        2.00       -0.51      2.47 o 
   7   7   1      488.85      518.50     12.95 o 
   8   7   1      287.48      318.84     10.49 o 
   9   7   1       74.75       83.21      6.50 o 
  10   7   1      160.25      173.00     10.55 o 
  11   7   1        7.07        5.99      5.11 o 
  12   7   1       46.84       35.98     21.75 o 
  13   7   1        1.02        8.67      8.47 o 
   0   8   1      176.66      175.83      9.71 o 
   1   8   1      333.16      338.94      7.60 o 
   2   8   1      121.05      114.57      5.21 o 
   3   8   1      108.52      120.70      5.15 o 
   4   8   1      620.92      598.40      9.74 o 
   5   8   1      614.31      633.87     10.38 o 
   6   8   1     1089.36     1165.30     14.52 o 
   7   8   1       70.24       77.19      4.98 o 
   8   8   1       28.92       23.54      4.21 o 
   9   8   1       78.99       87.13      6.03 o 
  10   8   1       14.02       13.69      4.65 o 
  11   8   1       95.38       77.61     13.55 o 
  12   8   1       53.84       46.63      7.90 o 
   1   9   1        5.44        1.46      3.11 o 
   2   9   1      355.83      358.04     10.32 o 
   3   9   1      178.30      189.05      7.57 o 
   4   9   1        1.88       -2.39      2.98 o 
   5   9   1      269.55      287.56      8.72 o 
   6   9   1      533.41      595.23     12.29 o 
   7   9   1      180.22      184.17      7.52 o 
   8   9   1        1.60        0.08      3.68 o 
   9   9   1        2.86        0.29      3.55 o 
  10   9   1        1.19        7.57      5.39 o 
   0  10   1      328.09      313.76     14.15 o 
   1  10   1      173.28      185.36      8.01 o 
   2  10   1       28.38       29.59      4.70 o 
   3  10   1       37.51       40.68      5.15 o 
   4  10   1        5.70        5.44      4.01 o 
   5  10   1      235.30      282.89      9.87 o 
   6  10   1      324.27      314.87     13.72 o 
   7  10   1       85.04       85.68      6.71 o 
   8  10   1      203.85      195.22     10.34 o 
   9  10   1       14.32        9.29      7.44 o 
   1  11   1       59.65       66.64      6.26 o 
   2  11   1      168.59      178.90      8.59 o 
   3  11   1      364.03      391.38     11.85 o 
   4  11   1      103.86      102.22      7.44 o 
   5  11   1       13.91        0.80      4.26 o 
   6  11   1      116.08      113.70      9.75 o 
   7  11   1        0.35        0.57      6.48 o 
   0  12   1       56.73       58.95     12.59 o 
   1  12   1        9.65       12.02      5.62 o 
   2  12   1        0.54       -3.94      3.94 o 
   3  12   1       18.42       24.88      6.54 o 
   0   0   2     9182.94     8769.34     51.63 o 
   1   0   2     7740.85     7192.48     50.12 o 
   2   0   2      404.75      370.98      5.34 o 
   3   0   2    22096.99    22216.81    183.59 o 
   4   0   2     3116.62     2984.64     56.10 o 
   5   0   2      210.44      252.47      9.71 o 
   6   0   2     2884.80     3094.32     45.73 o 
   7   0   2        0.11        6.18      6.30 o 
   8   0   2      363.47      354.09     14.96 o 
   9   0   2      410.08      406.79     16.58 o 
  10   0   2      123.20      101.58     10.52 o 
  11   0   2      492.22      502.43     20.63 o 
  12   0   2     1532.19     1512.42     38.45 o 
  13   0   2       35.86       29.98      8.47 o 
  14   0   2        3.06       -0.13     11.45 o 
  15   0   2        6.73       14.56     14.31 o 
   1   1   2     1266.95     1337.77     11.85 o 
   2   1   2     8913.79     9322.86     52.59 o 
   3   1   2      838.75      824.47      7.77 o 
   4   1   2        8.35        6.95      3.46 o 
   5   1   2     1386.25     1411.53     15.24 o 
   6   1   2     2268.80     2379.68     27.01 o 
   7   1   2     2624.49     2492.22     29.03 o 
   8   1   2     1078.83      944.20     17.11 o 
   9   1   2       28.54       32.10      4.65 o 
  10   1   2      176.23      167.58      8.83 o 
  11   1   2       57.71       53.81      6.71 o 
  12   1   2      139.06      122.36      9.16 o 
  13   1   2      134.90      159.47     10.53 o 
  14   1   2        0.84        3.57      8.13 o 
  15   1   2       15.34       11.12      5.94 o 
   0   2   2       86.18       95.30      3.25 o 
   1   2   2      234.99      274.97      2.97 o 
   2   2   2      355.99      322.90      4.33 o 
   3   2   2      805.53      799.01      8.03 o 
   4   2   2      543.67      594.50      8.42 o 
   5   2   2     3156.41     3174.90     27.31 o 
   6   2   2       23.99       68.82      3.78 o 
   7   2   2       35.59       31.40      4.06 o 
   8   2   2      601.42      612.78     15.38 o 
   9   2   2      348.51      359.76     18.09 o 
  10   2   2      540.06      521.37     14.14 o 
  11   2   2        1.68        5.95      4.26 o 
  12   2   2        0.29       -0.87      4.29 o 
  13   2   2       31.88       21.92      6.82 o 
  14   2   2        1.54        4.01      4.95 o 
  15   2   2       38.27       42.05      7.43 o 
   1   3   2     6595.57     6873.45     29.42 o 
   2   3   2      227.48      200.03      3.71 o 
   3   3   2     1596.17     1481.41     11.06 o 
   4   3   2     1849.09     1815.66     16.71 o 
   5   3   2      546.58      479.79      7.90 o 
   6   3   2     2420.14     2456.10     30.15 o 
   7   3   2       22.19       31.40      3.50 o 
   8   3   2      397.09      418.73     11.34 o 
   9   3   2      443.46      441.70     25.45 o 
  10   3   2      120.16      120.15      7.93 o 
  11   3   2       23.46       36.92      5.99 o 
  12   3   2       49.72       51.89      6.83 o 
  13   3   2      154.47      133.37      9.87 o 
  14   3   2       24.90       24.19      9.75 o 
  15   3   2        0.28        4.85      6.22 o 
   0   4   2      632.65      512.84      4.55 o 
   1   4   2      907.56      842.84      5.88 o 
   2   4   2       81.89       90.38      2.01 o 
   3   4   2        0.65        0.59      1.02 o 
   4   4   2     1348.35     1411.42     12.22 o 
   5   4   2     2368.04     2459.85     20.76 o 
   6   4   2     2841.06     2944.21     26.73 o 
   7   4   2       45.36       42.67      5.25 o 
   8   4   2      321.67      310.13      9.83 o 
   9   4   2     1117.39     1176.83     20.61 o 
  10   4   2      569.35      529.02     14.38 o 
  11   4   2       73.53       68.09      7.28 o 
  12   4   2      104.86      124.61     16.96 o 
  13   4   2      124.31      117.00     13.55 o 
  14   4   2       24.15       36.48      8.35 o 
  15   4   2        0.18        1.14      6.61 o 
   1   5   2      131.51      122.21      2.15 o 
   2   5   2     1462.26     1449.93      8.56 o 
   3   5   2        5.78        3.41      1.03 o 
   4   5   2      191.66      175.24      3.92 o 
   5   5   2      194.19      200.07      4.83 o 
   6   5   2       20.30       25.71      3.26 o 
   7   5   2      579.87      588.35     10.92 o 
   8   5   2      626.35      637.28     14.24 o 
   9   5   2      230.46      223.88      8.42 o 
  10   5   2       80.68       97.86      6.74 o 
  11   5   2       19.63       18.02      4.61 o 
  12   5   2        0.07        6.64      5.70 o 
  13   5   2       60.08       68.94     13.17 o 
  14   5   2       74.67       73.39     22.32 o 
   0   6   2      515.10      544.25      6.72 o 
   1   6   2        7.01       15.86      1.17 o 
   2   6   2      191.30      152.15      2.99 o 
   3   6   2      670.92      689.66      7.73 o 
   4   6   2     2075.38     2039.94     17.10 o 
   5   6   2      291.06      291.02     10.50 o 
   6   6   2      206.94      190.68      5.85 o 
   7   6   2        6.38        6.30      3.29 o 
   8   6   2      158.24      159.78      6.67 o 
   9   6   2      331.64      343.72     10.68 o 
  10   6   2       56.68       71.70     11.77 o 
  11   6   2       12.21       15.40      5.20 o 
  12   6   2      381.56      366.92     50.37 o 
  13   6   2       79.89       46.51     10.91 o 
   1   7   2      687.29      687.52      7.25 o 
   2   7   2      808.58      856.43      8.06 o 
   3   7   2       67.00       69.40      3.08 o 
   4   7   2        6.90        5.40      2.08 o 
   5   7   2      248.45      250.51      6.42 o 
   6   7   2     1001.69     1001.64     16.13 o 
   7   7   2      888.67      918.52     16.77 o 
   8   7   2        0.08       -1.33      2.95 o 
   9   7   2       24.62       26.66      4.81 o 
  10   7   2       42.02       34.64      5.23 o 
  11   7   2        0.03       -3.05      6.03 o 
  12   7   2        0.21        2.65      7.66 o 
  13   7   2        7.46       -6.03      6.03 o 
   0   8   2      104.40      106.31      6.81 o 
   1   8   2       24.07       25.31      2.95 o 
   2   8   2       13.08        7.46      2.49 o 
   3   8   2      165.25      161.33      4.95 o 
   4   8   2        0.27        0.06      2.36 o 
   5   8   2      175.77      190.19      5.69 o 
   6   8   2      394.47      389.63      7.86 o 
   7   8   2        9.62       10.18      3.31 o 
   8   8   2      161.65      176.14      7.52 o 
   9   8   2        5.12        4.99      4.15 o 
  10   8   2        4.55        2.09      5.21 o 
  11   8   2        2.72       -4.85      6.85 o 
  12   8   2       24.54       24.01      7.21 o 
   1   9   2        1.52        0.51      2.83 o 
   2   9   2      234.60      252.48      7.78 o 
   3   9   2      454.69      502.79     10.60 o 
   4   9   2      235.29      239.53      7.84 o 
   5   9   2       13.06       17.84      3.73 o 
   6   9   2      366.68      378.21      9.91 o 
   7   9   2        3.75        1.47      3.85 o 
   8   9   2       45.20       38.36      6.11 o 
   9   9   2       72.47       84.91      8.26 o 
  10   9   2       32.85       30.06      6.16 o 
   0  10   2       31.59       49.09      7.66 o 
   1  10   2        2.86        0.57      3.43 o 
   2  10   2        7.24        0.21      3.47 o 
   3  10   2       91.51       90.80      6.10 o 
   4  10   2       23.69       23.14      4.37 o 
   5  10   2       39.74       39.09      5.15 o 
   6  10   2      145.28      173.18     10.41 o 
   7  10   2        0.00       -5.22      5.22 o 
   8  10   2       18.84       14.53      6.01 o 
   9  10   2       51.43       43.55      8.38 o 
   1  11   2        6.12        6.49      6.67 o 
   2  11   2       13.74       11.64      4.37 o 
   3  11   2       24.47       34.80      5.42 o 
   4  11   2        1.88       -2.86      5.67 o 
   5  11   2       22.32       20.85      7.66 o 
   6  11   2        0.02       -4.20      6.03 o 
   0  12   2        7.49        0.00      8.01 o 
   1  12   2        1.59       -3.66      6.03 o 
   2  12   2       51.46       51.70     12.02 o 
   1   1   3     9664.37     9456.64     39.83 o 
   2   1   3      400.90      394.68      6.06 o 
   3   1   3     2501.07     2368.81     19.30 o 
   4   1   3     3193.80     3287.47     25.03 o 
   5   1   3     1062.22     1027.73     13.52 o 
   6   1   3        6.21        6.01      1.97 o 
   7   1   3       10.33        5.15      2.53 o 
   8   1   3       21.07       20.73      4.06 o 
   9   1   3      788.45      784.80     16.42 o 
  10   1   3        2.61        3.65      3.69 o 
  11   1   3      421.63      423.56     13.55 o 
  12   1   3       23.68       24.26      5.81 o 
  13   1   3       67.18       75.82      7.98 o 
  14   1   3        1.38       -3.93      4.37 o 
  15   1   3       12.03        4.54      5.68 o 
   0   2   3   132085.77   110171.59    670.53 o 
   1   2   3     3902.55     3904.84     20.97 o 
   2   2   3      394.53      427.57     12.43 o 
   3   2   3     2113.06     2127.49     15.98 o 
   4   2   3      550.10      678.15      7.77 o 
   5   2   3       45.46       61.14      3.39 o 
   6   2   3      254.83      207.38      4.99 o 
   7   2   3      754.81      867.66     15.96 o 
   8   2   3      293.83      290.22      9.71 o 
   9   2   3        6.13       -1.35      3.11 o 
  10   2   3       80.80       83.59      7.93 o 
  11   2   3       69.14       90.44      7.71 o 
  12   2   3     1035.46     1055.71     22.56 o 
  13   2   3       18.17        7.05      5.10 o 
  14   2   3      241.50      246.40     23.21 o 
  15   2   3       18.39       16.24      6.05 o 
   1   3   3       15.57        7.93      0.90 o 
   2   3   3        3.09        3.27      1.01 o 
   3   3   3      673.52      677.46      7.01 o 
   4   3   3      384.21      408.57      6.42 o 
   5   3   3     1409.31     1592.50     14.90 o 
   6   3   3      428.23      482.33      8.30 o 
   7   3   3      162.12      172.95      5.98 o 
   8   3   3      108.13      100.23      4.45 o 
   9   3   3       23.34       32.29      3.61 o 
  10   3   3        2.87       -1.72      2.81 o 
  11   3   3      371.90      430.07     13.70 o 
  12   3   3        1.56       -0.44      4.53 o 
  13   3   3       18.72       24.59      5.91 o 
  14   3   3        1.41       -1.14      5.70 o 
  15   3   3       14.43       17.99      7.47 o 
   0   4   3     1640.86     1733.59     14.28 o 
   1   4   3        0.44       -0.41      0.73 o 
   2   4   3      202.08      193.75      2.69 o 
   3   4   3       42.44       50.63      2.49 o 
   4   4   3     6012.87     5965.28     40.33 o 
   5   4   3     1221.04     1280.73     15.76 o 
   6   4   3      126.76      132.31      4.63 o 
   7   4   3      119.77      111.14      4.96 o 
   8   4   3      294.05      306.35      7.42 o 
   9   4   3       68.61       55.30      5.03 o 
  10   4   3      283.25      278.58     12.89 o 
  11   4   3      109.40      100.29      9.64 o 
  12   4   3      140.90      118.02     13.20 o 
  13   4   3        0.21        7.12      5.88 o 
  14   4   3        4.65        2.86      5.64 o 
   1   5   3     2896.20     2980.14     15.31 o 
   2   5   3       71.80       79.55      2.20 o 
   3   5   3      140.05      149.58      3.04 o 
   4   5   3       10.53       11.55      2.19 o 
   5   5   3      536.48      560.60     15.20 o 
   6   5   3       85.59       95.27      6.27 o 
   7   5   3     1628.47     1562.57     20.86 o 
   8   5   3       20.90       17.21      3.25 o 
   9   5   3      155.33      147.14      7.85 o 
  10   5   3      104.50       91.20      8.92 o 
  11   5   3        8.42        7.17      5.54 o 
  12   5   3        0.07        2.47      5.48 o 
  13   5   3       74.94      103.99     11.00 o 
  14   5   3        1.55        7.38     12.02 o 
   0   6   3       29.89       10.94      1.97 o 
   1   6   3        0.08       -0.22      0.89 o 
   2   6   3        2.63        0.77      1.11 o 
   3   6   3        1.87        0.72      1.36 o 
   4   6   3        2.48        2.26      1.84 o 
   5   6   3       32.66       29.21      3.84 o 
   6   6   3       64.03       57.54      4.16 o 
   7   6   3      519.65      529.27     12.12 o 
   8   6   3      228.52      241.66     10.41 o 
   9   6   3       20.94       21.24      3.83 o 
  10   6   3      169.30      181.03     10.75 o 
  11   6   3       19.47       33.00      9.28 o 
  12   6   3       13.41        8.07      9.73 o 
  13   6   3       11.40        7.44      8.10 o 
   1   7   3      161.70      180.49      4.15 o 
   2   7   3       21.77       24.21      2.21 o 
   3   7   3     1904.19     1908.82     15.90 o 
   4   7   3      145.88      144.09      5.80 o 
   5   7   3      489.38      498.17      8.31 o 
   6   7   3        8.68       10.09      3.01 o 
   7   7   3     1033.65     1056.43     30.24 o 
   8   7   3       53.15       54.21      5.36 o 
   9   7   3      615.01      623.59     21.50 o 
  10   7   3       30.02       26.00      6.54 o 
  11   7   3      290.28      329.91     20.24 o 
  12   7   3        8.25        3.37      7.66 o 
   0   8   3     4610.15     4634.34     40.27 o 
   1   8   3        8.14        2.43      1.96 o 
   2   8   3       22.67       21.96      2.67 o 
   3   8   3       62.50       70.23      3.80 o 
   4   8   3      254.91      273.39      6.88 o 
   5   8   3      144.77      143.22      5.32 o 
   6   8   3      216.20      224.20     12.23 o 
   7   8   3      134.39      140.31      6.62 o 
   8   8   3      164.95      163.96      9.64 o 
   9   8   3       37.32       42.09      9.65 o 
  10   8   3       15.53        9.54      5.95 o 
  11   8   3       12.93        8.34      8.47 o 
   1   9   3       23.98       19.99      4.07 o 
   2   9   3       47.92       42.82      3.88 o 
   3   9   3      196.10      204.52      6.72 o 
   4   9   3      161.22      166.55      6.44 o 
   5   9   3      148.54      148.67      6.12 o 
   6   9   3       40.49       33.64      6.01 o 
   7   9   3      217.83      210.44     13.54 o 
   8   9   3       93.65       90.90     10.36 o 
   9   9   3        6.34        1.83      4.97 o 
  10   9   3       11.02        4.01      5.64 o 
   0  10   3      562.17      541.69     19.46 o 
   1  10   3        0.02       -3.26      3.26 o 
   2  10   3       56.96       63.55      5.52 o 
   3  10   3        0.23       -4.86      4.86 o 
   4  10   3     1198.37     1216.31     28.73 o 
   5  10   3       50.55       33.12      7.66 o 
   6  10   3       10.83       17.44      6.85 o 
   7  10   3       47.77       39.45      6.81 o 
   8  10   3       12.17       -0.50      5.34 o 
   1  11   3      150.23      178.67     12.59 o 
   2  11   3        4.30       -1.32      9.73 o 
   3  11   3        1.79        5.15      6.48 o 
   4  11   3      232.53      243.29     20.61 o 
   5  11   3       50.54       37.38      7.66 o 
   6  11   3        6.15        2.00      6.33 o 
   0  12   3      114.40      121.35     17.17 o 
   1  12   3        8.83       10.88      7.29 o 
   2  12   3       53.32       63.35     10.09 o 
   0   0   4    14251.86    14577.91    113.21 o 
   1   0   4    10476.13    10262.87     57.46 o 
   2   0   4     2571.08     2611.85     28.80 o 
   3   0   4     3147.82     2953.27     39.64 o 
   4   0   4     3253.08     3246.37     38.51 o 
   5   0   4    20791.34    20755.23    175.92 o 
   6   0   4     7681.43     8235.50    120.78 o 
   7   0   4        0.48        2.29      4.05 o 
   8   0   4     1318.98     1197.02     27.92 o 
   9   0   4      699.36      606.98     20.19 o 
  10   0   4      493.16      480.17     19.01 o 
  11   0   4     2139.18     2299.72     47.31 o 
  12   0   4      122.96      123.16     12.88 o 
  13   0   4       75.82       58.27     17.17 o 
  14   0   4       37.65       38.21      9.61 o 
  15   0   4       90.76      110.72     14.57 o 
   1   1   4      569.85      523.17      3.88 o 
   2   1   4     6761.14     6606.24     45.03 o 
   3   1   4      683.84      755.33      8.66 o 
   4   1   4      894.54      861.89     10.35 o 
   5   1   4     2605.72     2697.94     26.30 o 
   6   1   4     3630.63     3517.77     30.81 o 
   7   1   4       42.98       39.25      3.03 o 
   8   1   4      532.19      527.03     12.67 o 
   9   1   4       59.54       62.95      6.10 o 
  10   1   4     1343.19     1254.23     22.29 o 
  11   1   4      655.45      615.44     19.15 o 
  12   1   4      439.20      505.57     15.41 o 
  13   1   4       47.14       51.84      6.93 o 
  14   1   4        0.46        1.60      4.70 o 
  15   1   4        1.11        8.47      5.46 o 
   0   2   4    39385.64    38086.11    175.11 o 
   1   2   4    23872.56    23321.15     89.42 o 
   2   2   4       62.74       80.91      2.94 o 
   3   2   4     1198.44     1226.39     13.76 o 
   4   2   4      313.66      304.95      5.66 o 
   5   2   4     1938.63     1728.08     14.73 o 
   6   2   4       17.04        9.03      1.63 o 
   7   2   4      398.83      414.13      7.00 o 
   8   2   4      787.04      797.43     11.43 o 
   9   2   4     1199.61     1134.61     20.21 o 
  10   2   4      208.06      213.47     11.40 o 
  11   2   4        9.12       12.53      4.74 o 
  12   2   4      789.78      764.46     19.22 o 
  13   2   4       79.32       89.76      8.67 o 
  14   2   4      120.37      135.98     14.30 o 
  15   2   4       25.27       29.18      6.83 o 
   1   3   4     9379.29     9556.63     45.02 o 
   2   3   4     5624.04     5620.62     37.80 o 
   3   3   4     4443.03     4552.45     27.32 o 
   4   3   4       36.13       65.99      3.01 o 
   5   3   4     1075.57     1006.84     10.66 o 
   6   3   4      799.47      794.23     10.24 o 
   7   3   4       34.42       31.20      2.88 o 
   8   3   4      987.71      956.85     14.81 o 
   9   3   4      511.04      486.99     11.10 o 
  10   3   4      287.92      254.99     10.58 o 
  11   3   4     1169.10     1155.30     22.49 o 
  12   3   4     1109.28     1075.16     22.95 o 
  13   3   4      215.64      199.44     21.37 o 
  14   3   4        0.44        1.69      5.88 o 
  15   3   4       35.47       33.57      8.99 o 
   0   4   4     7720.92     8306.33     54.72 o 
   1   4   4     5386.87     5511.50     27.48 o 
   2   4   4       12.78        7.50      1.50 o 
   3   4   4        3.70        4.63      1.39 o 
   4   4   4       37.31       35.28      2.07 o 
   5   4   4     1044.53      997.34     11.03 o 
   6   4   4     3228.45     3355.12     26.88 o 
   7   4   4      354.69      376.26      8.78 o 
   8   4   4      396.55      398.00      8.07 o 
   9   4   4       90.69       88.96      6.58 o 
  10   4   4       66.45       90.16      8.92 o 
  11   4   4       82.70       72.51      8.80 o 
  12   4   4      417.60      404.91     17.45 o 
  13   4   4       97.85      102.54     11.20 o 
  14   4   4       30.96       35.84      8.54 o 
   1   5   4       78.74      101.41      2.23 o 
   2   5   4     1343.83     1263.79      9.18 o 
   3   5   4      141.03      152.09      4.02 o 
   4   5   4     1504.22     1475.75     16.81 o 
   5   5   4      190.64      177.59      5.59 o 
   6   5   4       80.01       72.50      4.32 o 
   7   5   4       73.03       64.81      4.61 o 
   8   5   4       12.33       12.77      4.53 o 
   9   5   4       60.34       66.11      6.26 o 
  10   5   4      240.65      217.96      9.87 o 
  11   5   4      378.84      359.16     15.58 o 
  12   5   4      171.57      169.85     13.93 o 
  13   5   4        1.20       -5.29      5.29 o 
  14   5   4       21.12       27.86      8.59 o 
   0   6   4        9.11        3.68      2.17 o 
   1   6   4      580.50      614.77      6.35 o 
   2   6   4       38.59       39.81      1.99 o 
   3   6   4       84.52       80.44      2.71 o 
   4   6   4      382.03      385.07      7.32 o 
   5   6   4      480.32      480.50      8.93 o 
   6   6   4      161.16      155.04      6.10 o 
   7   6   4       67.43       70.51      6.26 o 
   8   6   4      100.09       97.58      8.03 o 
   9   6   4       19.07       18.68      4.79 o 
  10   6   4       11.63       11.69      4.65 o 
  11   6   4       86.32      109.91     14.88 o 
  12   6   4      103.06      101.88     15.46 o 
  13   6   4       16.47       17.42      9.28 o 
   1   7   4       45.65       41.86      2.53 o 
   2   7   4      143.11      139.32      4.03 o 
   3   7   4       24.38       27.22      2.46 o 
   4   7   4        0.00       -0.19      2.27 o 
   5   7   4        8.88        7.58      3.30 o 
   6   7   4       28.59       29.72      4.46 o 
   7   7   4       18.06       18.31      4.47 o 
   8   7   4        0.87       -3.97      3.97 o 
   9   7   4       29.35       26.25      6.01 o 
  10   7   4      208.24      193.43     11.86 o 
  11   7   4        0.50        2.47      5.48 o 
  12   7   4        0.08       -4.38      6.85 o 
   0   8   4      793.52      781.04     17.58 o 
   1   8   4      226.36      238.30      5.03 o 
   2   8   4        0.00       -1.73      1.73 o 
   3   8   4       32.99       33.61      2.82 o 
   4   8   4      336.78      368.15     11.51 o 
   5   8   4        0.15        2.98      3.84 o 
   6   8   4       80.57       79.17      7.03 o 
   7   8   4      148.11      147.46      8.95 o 
   8   8   4      306.60      303.66     17.10 o 
   9   8   4       33.90       35.45      7.21 o 
  10   8   4      131.63      148.03     16.11 o 
  11   8   4        1.89       -0.50      5.70 o 
   1   9   4        0.01        3.68      3.36 o 
   2   9   4        8.66        3.48      3.97 o 
   3   9   4      702.03      673.81     15.25 o 
   4   9   4      106.30      120.46      7.38 o 
   5   9   4      300.20      316.93     11.27 o 
   6   9   4       45.39       34.39      7.84 o 
   7   9   4      401.40      424.88     32.06 o 
   8   9   4       11.00        3.43      6.48 o 
   9   9   4      102.18      106.68     17.75 o 
  10   9   4        5.88       -0.07      6.85 o 
   0  10   4      135.96      112.20     13.74 o 
   1  10   4       14.65        5.81      6.30 o 
   2  10   4        8.65        8.01      5.67 o 
   3  10   4       29.32       28.48      6.85 o 
   4  10   4      111.47      101.16     10.09 o 
   5  10   4        1.34        2.89      4.82 o 
   6  10   4      291.21      344.59     13.81 o 
   7  10   4      136.45      140.09     10.43 o 
   8  10   4       44.63       41.17      7.36 o 
   1  11   4       42.36       34.49      7.66 o 
   2  11   4        2.68        0.15      6.30 o 
   3  11   4        1.04       -5.67      5.67 o 
   4  11   4       17.07       17.71      6.85 o 
   5  11   4        3.52        5.15     13.74 o 
   6  11   4       30.64       28.90     11.45 o 
   0  12   4      180.19      176.31     18.32 o 
   1  12   4       25.50        3.84      6.85 o 
   1   1   5     4241.00     4416.57     17.56 o 
   2   1   5       53.25       44.73      1.82 o 
   3   1   5       36.40       48.06      3.26 o 
   4   1   5       93.42       83.97      3.18 o 
   5   1   5       58.76       41.49      2.87 o 
   6   1   5      758.92      836.81     13.07 o 
   7   1   5     1063.95     1055.56     15.91 o 
   8   1   5        4.43        5.52      4.13 o 
   9   1   5      311.86      302.03     10.53 o 
  10   1   5       90.98       92.67      7.54 o 
  11   1   5        6.58        1.16      3.96 o 
  12   1   5       57.24       66.40      8.76 o 
  13   1   5      248.01      276.09     13.07 o 
  14   1   5       11.57       13.08      5.69 o 
  15   1   5       20.47       21.31      6.34 o 
   0   2   5     1609.10     1547.95     10.04 o 
   1   2   5     4839.72     5121.30     22.62 o 
   2   2   5      368.54      370.10      5.95 o 
   3   2   5      472.52      425.46     12.32 o 
   4   2   5      417.10      376.90      6.18 o 
   5   2   5      828.58      964.75     12.07 o 
   6   2   5        1.03        0.36      1.84 o 
   7   2   5      301.35      297.01      8.22 o 
   8   2   5       81.90       76.78      6.63 o 
   9   2   5      127.05      121.59      7.68 o 
  10   2   5       23.38       23.90      7.48 o 
  11   2   5       44.83       48.21      8.76 o 
  12   2   5      725.68      708.65     18.44 o 
  13   2   5        6.43        6.14      4.99 o 
  14   2   5        0.02        1.99      4.84 o 
  15   2   5        0.03        4.17      6.31 o 
   1   3   5     1663.95     1694.16     10.85 o 
   2   3   5      639.55      709.97      8.29 o 
   3   3   5      169.05      170.04      4.52 o 
   4   3   5       13.79       10.23      1.84 o 
   5   3   5        0.33        3.63      1.84 o 
   6   3   5       70.84       78.28      4.23 o 
   7   3   5      428.09      423.27     10.09 o 
   8   3   5      158.95      154.56      6.36 o 
   9   3   5       74.05       63.05      5.18 o 
  10   3   5       93.77      102.02      7.68 o 
  11   3   5      101.55       86.88      9.38 o 
  12   3   5       27.48       39.67      7.93 o 
  13   3   5        5.46        2.16      6.24 o 
  14   3   5       23.54       30.15     10.16 o 
  15   3   5        2.43        9.04      6.74 o 
   0   4   5     2416.09     2524.82     23.94 o 
   1   4   5        5.60        4.04      0.99 o 
   2   4   5       12.39       15.59      1.86 o 
   3   4   5      140.53      134.05      5.67 o 
   4   4   5       94.45       96.66      4.10 o 
   5   4   5        3.99        6.04      3.40 o 
   6   4   5     2150.06     2182.53     26.42 o 
   7   4   5       46.58       41.55      4.78 o 
   8   4   5      809.55      804.45     22.49 o 
   9   4   5       29.97       29.66      5.12 o 
  10   4   5      599.14      567.07     15.04 o 
  11   4   5        0.19       -1.35      5.04 o 
  12   4   5       54.98       66.64      9.21 o 
  13   4   5        0.32       -5.04      5.04 o 
  14   4   5        2.74        6.49      6.61 o 
   1   5   5     1622.68     1746.06     12.55 o 
   2   5   5        3.85       10.82      1.33 o 
   3   5   5     2172.93     2101.17     22.12 o 
   4   5   5      172.26      162.02      5.52 o 
   5   5   5     3347.12     3407.71     32.69 o 
   6   5   5       50.18       35.42      4.39 o 
   7   5   5      299.23      273.94      9.53 o 
   8   5   5      105.58       89.06      7.36 o 
   9   5   5      241.23      270.48     11.73 o 
  10   5   5        3.48        6.44      4.06 o 
  11   5   5       41.29       51.92      6.58 o 
  12   5   5        2.52       -1.28      5.70 o 
  13   5   5        7.59        7.65      6.37 o 
  14   5   5        0.28       -0.51      6.15 o 
   0   6   5      533.08      507.67      9.21 o 
   1   6   5      547.49      511.26      7.09 o 
   2   6   5      157.89      159.73      4.62 o 
   3   6   5       44.51       40.26      4.44 o 
   4   6   5      649.55      649.07     10.23 o 
   5   6   5      504.60      488.56     10.03 o 
   6   6   5     3991.98     3953.34     38.47 o 
   7   6   5        7.58        6.87      3.89 o 
   8   6   5       24.57       26.35      5.39 o 
   9   6   5       58.88       63.66      6.49 o 
  10   6   5      119.64      115.24      8.15 o 
  11   6   5        8.31        3.91      4.65 o 
  12   6   5       44.87       38.80     10.09 o 
  13   6   5        1.91       -0.57      8.10 o 
   1   7   5      483.71      483.56      8.63 o 
   2   7   5        5.56        3.06      2.23 o 
   3   7   5       20.50       23.28      3.47 o 
   4   7   5      645.31      644.79     12.02 o 
   5   7   5     1180.72     1187.35     16.68 o 
   6   7   5       12.54       14.12      3.62 o 
   7   7   5      105.30      126.82      7.12 o 
   8   7   5        0.04       -0.71      3.75 o 
   9   7   5      116.92      118.38     13.33 o 
  10   7   5       14.25        3.76      5.00 o 
  11   7   5       17.26       10.59      6.01 o 
  12   7   5        0.05        0.00      7.29 o 
   0   8   5       75.76       79.02      5.69 o 
   1   8   5       13.39        7.55      2.35 o 
   2   8   5      148.55      167.89      5.44 o 
   3   8   5       38.88       42.46      4.04 o 
   4   8   5      392.32      410.95     10.13 o 
   5   8   5        0.17       -0.72      3.69 o 
   6   8   5      189.03      188.10     10.78 o 
   7   8   5        1.44        0.34      4.71 o 
   8   8   5       42.19       52.97      9.07 o 
   9   8   5       28.00       28.92     13.56 o 
  10   8   5      122.30      143.55     14.41 o 
  11   8   5        0.86       -3.72      5.65 o 
   1   9   5      204.79      223.36      9.51 o 
   2   9   5      499.69      464.03     12.51 o 
   3   9   5       10.04       13.35      3.85 o 
   4   9   5       12.74       14.34      4.44 o 
   5   9   5       29.42       20.52      6.07 o 
   6   9   5       48.57       54.28      9.07 o 
   7   9   5      200.78      208.36     14.57 o 
   8   9   5       62.78       57.09     10.16 o 
   9   9   5       13.58       17.78      7.41 o 
  10   9   5        6.25       15.54      8.24 o 
   0  10   5      150.86      194.63     17.17 o 
   1  10   5        8.28        6.43      5.72 o 
   2  10   5       11.79        3.26      5.22 o 
   3  10   5       33.45       33.72      8.59 o 
   4  10   5        4.91        8.29      4.97 o 
   5  10   5        3.26       -0.10      4.82 o 
   6  10   5      200.08      197.75     13.03 o 
   7  10   5        2.57        5.18      5.21 o 
   8  10   5      169.08      202.44     12.20 o 
   1  11   5       44.66       25.46      9.16 o 
   2  11   5      237.10      213.59     13.76 o 
   3  11   5      372.67      370.93     17.00 o 
   4  11   5        6.76        1.30      6.30 o 
   5  11   5      135.45      163.55     12.53 o 
   0   0   6    14717.85    13996.00    134.76 o 
   1   0   6      710.45      783.81      7.47 o 
   2   0   6     4497.75     4623.03     34.37 o 
   3   0   6     1062.78     1083.09     17.57 o 
   4   0   6     2858.75     3128.34     44.92 o 
   5   0   6      272.96      377.07     14.31 o 
   6   0   6      135.78       69.66      8.32 o 
   7   0   6     1154.90     1322.05     20.81 o 
   8   0   6     1435.51     1455.82     31.91 o 
   9   0   6      107.64       92.35     12.59 o 
  10   0   6       67.08       66.55      9.61 o 
  11   0   6       96.35      136.08     12.53 o 
  12   0   6      169.90      180.14     14.83 o 
  13   0   6      141.80      164.32     15.32 o 
  14   0   6      177.28      215.47     28.05 o 
  15   0   6       65.35       66.67     12.53 o 
   1   1   6      872.10      926.73      6.65 o 
   2   1   6      673.27      620.11      6.37 o 
   3   1   6     3109.91     2965.43     24.91 o 
   4   1   6     2039.76     1987.25     26.59 o 
   5   1   6      248.92      325.95      8.45 o 
   6   1   6      144.96      182.33      8.35 o 
   7   1   6     2216.13     2288.20     23.97 o 
   8   1   6      132.35      123.03      5.76 o 
   9   1   6      188.57      219.49      9.55 o 
  10   1   6      147.89      133.07      9.42 o 
  11   1   6       10.99        2.33      4.46 o 
  12   1   6       25.11       31.57      5.99 o 
  13   1   6        3.42       12.59      5.36 o 
  14   1   6        0.18       -3.93      4.30 o 
  15   1   6       11.18        9.67      6.78 o 
   0   2   6     5276.35     5548.13     30.27 o 
   1   2   6     1060.57     1078.51      7.29 o 
   2   2   6       28.07       47.55      2.14 o 
   3   2   6       12.50       15.84      2.16 o 
   4   2   6     4843.46     4839.96     44.50 o 
   5   2   6       11.45        4.42      1.70 o 
   6   2   6        7.27       13.21      2.57 o 
   7   2   6        0.08       -1.55      2.27 o 
   8   2   6       87.95      101.43      5.37 o 
   9   2   6       57.26       56.32      4.89 o 
  10   2   6     1220.40     1221.50     22.51 o 
  11   2   6       47.77       46.18      6.22 o 
  12   2   6      797.28      704.58     18.41 o 
  13   2   6        1.59        6.87      4.74 o 
  14   2   6        8.22        1.79      6.01 o 
  15   2   6        6.56       22.31      7.88 o 
   1   3   6    21387.10    21899.82     94.11 o 
   2   3   6      276.32      240.95      3.93 o 
   3   3   6      284.73      305.43      6.29 o 
   4   3   6      166.36      158.37      7.21 o 
   5   3   6      558.71      540.61      8.87 o 
   6   3   6      241.83      202.55      6.21 o 
   7   3   6     2212.17     2184.65     23.76 o 
   8   3   6       51.63       47.41      4.84 o 
   9   3   6      214.24      202.52      9.86 o 
  10   3   6        0.11       -3.55      3.55 o 
  11   3   6      390.10      381.94     25.19 o 
  12   3   6      133.38      134.45     11.66 o 
  13   3   6      112.11      131.66     11.90 o 
  14   3   6        4.06        8.94      6.96 o 
   0   4   6    12082.52    13025.73     94.84 o 
   1   4   6     2454.45     2471.63     17.06 o 
   2   4   6       70.14       53.84      2.11 o 
   3   4   6      274.15      275.28      5.66 o 
   4   4   6     2300.03     2249.19     21.38 o 
   5   4   6      389.57      375.78     10.10 o 
   6   4   6       63.91       65.07      4.91 o 
   7   4   6       33.96       39.39      4.58 o 
   8   4   6        4.78       -0.73      3.88 o 
   9   4   6       15.14        9.73      3.94 o 
  10   4   6      787.35      823.50     18.51 o 
  11   4   6       99.59      132.50     11.24 o 
  12   4   6      418.13      404.08     30.75 o 
  13   4   6       15.81       23.76      7.41 o 
  14   4   6        4.25        4.13      6.37 o 
   1   5   6      341.35      337.11      5.45 o 
   2   5   6      284.09      292.05      6.09 o 
   3   5   6     1361.64     1305.88     13.49 o 
   4   5   6       84.58       76.04      3.96 o 
   5   5   6     1055.38     1024.78     15.28 o 
   6   5   6        7.24        2.08      2.75 o 
   7   5   6     1860.73     1795.48     25.15 o 
   8   5   6       20.35       19.71      5.72 o 
   9   5   6       90.32       85.61      7.90 o 
  10   5   6       63.24       69.89      6.98 o 
  11   5   6      152.33      112.82      8.44 o 
  12   5   6        0.79       -5.04      5.04 o 
  13   5   6        7.51        1.06      6.07 o 
   0   6   6     1834.62     1766.06     25.86 o 
   1   6   6       31.55       33.48      3.89 o 
   2   6   6        5.39        4.81      2.07 o 
   3   6   6      100.43       95.39      4.70 o 
   4   6   6      376.79      365.35      7.97 o 
   5   6   6        0.06       -0.72      2.52 o 
   6   6   6       71.99       89.63      5.87 o 
   7   6   6      224.11      220.14      8.64 o 
   8   6   6      430.29      411.06     14.71 o 
   9   6   6       25.09       16.94      5.70 o 
  10   6   6       68.89       69.26      7.03 o 
  11   6   6        6.38        7.43      5.28 o 
  12   6   6       38.29       51.21     11.80 o 
  13   6   6        6.82       -0.30      7.66 o 
   1   7   6      160.28      159.27      6.32 o 
   2   7   6        6.76        9.07      2.58 o 
   3   7   6       69.77       74.25      4.33 o 
   4   7   6      358.01      348.01      9.03 o 
   5   7   6       59.32       59.06      5.66 o 
   6   7   6        9.35        9.26      3.50 o 
   7   7   6      597.86      604.83     25.91 o 
   8   7   6       21.26       18.33      5.38 o 
   9   7   6       62.75       73.49      8.39 o 
  10   7   6      125.74      119.46     18.17 o 
  11   7   6      121.20      156.80     11.93 o 
  12   7   6       13.95       22.63      7.21 o 
   0   8   6      120.63      106.12      6.48 o 
   1   8   6        3.92        2.44      2.32 o 
   2   8   6        0.42       -2.38      2.38 o 
   3   8   6       26.91       23.29      3.60 o 
   4   8   6     1547.70     1538.75     19.19 o 
   5   8   6       36.74       31.35      5.32 o 
   6   8   6        8.04        7.89      4.39 o 
   7   8   6        4.64        7.75      5.04 o 
   8   8   6       36.49       48.27      9.07 o 
   9   8   6        4.45       -0.08      7.44 o 
  10   8   6      131.38      130.98     13.13 o 
  11   8   6       88.04       96.97     10.39 o 
   1   9   6      332.08      348.06      9.83 o 
   2   9   6        0.11       -3.10      3.10 o 
   3   9   6       97.01       90.21      6.90 o 
   4   9   6       94.48       98.79      7.79 o 
   5   9   6      197.22      209.14     10.36 o 
   6   9   6       18.63       18.70      6.22 o 
   7   9   6      170.36      165.58     13.48 o 
   8   9   6       34.72       49.04     10.88 o 
   9   9   6      199.61      182.36     22.90 o 
   0  10   6      144.60      125.93     14.88 o 
   1  10   6       41.05       35.53      7.29 o 
   2  10   6      190.10      225.68     15.15 o 
   3  10   6        6.33        4.58      4.65 o 
   4  10   6      148.56      146.68     12.45 o 
   5  10   6        2.03        4.40      4.97 o 
   6  10   6       36.97       30.65      6.69 o 
   7  10   6        0.28       -4.82      4.82 o 
   8  10   6        0.73        1.02      7.15 o 
   1  11   6        8.54        8.62      8.01 o 
   2  11   6        8.10       -2.29      5.67 o 
   3  11   6        1.39        2.52      6.03 o 
   4  11   6       25.52       25.55      7.66 o 
   5  11   6      103.07       89.20     21.75 o 
   1   1   7      486.21      468.46      4.25 o 
   2   1   7       52.49       69.82      2.17 o 
   3   1   7      113.91       96.00      3.71 o 
   4   1   7      734.50      760.21     13.16 o 
   5   1   7     1881.90     1865.81     20.33 o 
   6   1   7       51.72       43.96      3.65 o 
   7   1   7      146.76      140.98      7.15 o 
   8   1   7        2.96        3.29      2.66 o 
   9   1   7      932.27      902.30     18.53 o 
  10   1   7      141.02      163.58      9.29 o 
  11   1   7       98.19       91.21      7.79 o 
  12   1   7       21.50       12.38      4.91 o 
  13   1   7      230.43      229.11     12.26 o 
  14   1   7        7.21       -1.62      4.65 o 
  15   1   7       73.71       68.13      9.42 o 
   0   2   7     1194.77     1265.39     11.24 o 
   1   2   7       17.72       18.85      1.18 o 
   2   2   7      547.67      509.65      5.77 o 
   3   2   7       34.94       29.92      2.49 o 
   4   2   7     2591.98     2550.89     21.67 o 
   5   2   7     2474.63     2506.40     28.72 o 
   6   2   7     1683.58     1731.16     18.94 o 
   7   2   7      341.83      356.52      9.40 o 
   8   2   7      474.23      453.17     17.85 o 
   9   2   7      343.02      335.18      9.87 o 
  10   2   7       60.85       74.95      6.96 o 
  11   2   7      554.56      543.68     15.77 o 
  12   2   7      134.64       98.61      8.64 o 
  13   2   7        0.28        3.04      5.39 o 
  14   2   7        3.94        1.14      5.95 o 
   1   3   7       46.97       67.24      2.63 o 
   2   3   7      115.17      114.28      2.82 o 
   3   3   7       25.33       34.85      2.36 o 
   4   3   7       27.37       27.91      2.96 o 
   5   3   7        0.93        4.78      2.36 o 
   6   3   7      250.98      261.25      8.33 o 
   7   3   7        0.89        2.19      2.51 o 
   8   3   7      199.97      214.02      8.02 o 
   9   3   7        4.31        5.99      3.64 o 
  10   3   7       68.61       69.95      6.58 o 
  11   3   7      126.17      146.26     11.63 o 
  12   3   7       18.42       28.85      7.07 o 
  13   3   7        0.59        4.20      5.95 o 
  14   3   7       20.75       12.45      7.03 o 
   0   4   7    13417.16    13151.31     87.61 o 
   1   4   7     1361.52     1266.34      9.40 o 
   2   4   7      325.22      313.30      5.76 o 
   3   4   7       11.35       10.18      1.69 o 
   4   4   7      901.06      907.22     13.31 o 
   5   4   7       50.96       56.51      3.93 o 
   6   4   7      663.29      685.08     13.29 o 
   7   4   7        9.21        5.68      3.36 o 
   8   4   7      147.65      148.90     12.43 o 
   9   4   7      308.66      304.38     19.39 o 
  10   4   7        0.37        4.59      3.85 o 
  11   4   7       28.29       18.89      4.98 o 
  12   4   7      196.22      192.45     13.43 o 
  13   4   7        7.50        6.87      7.56 o 
  14   4   7        8.68        9.92      6.61 o 
   1   5   7      964.93      988.32     11.58 o 
   2   5   7     1395.00     1355.73     17.87 o 
   3   5   7      431.31      438.19      8.40 o 
   4   5   7      110.36      111.88      5.36 o 
   5   5   7      761.54      738.34     12.84 o 
   6   5   7       87.69       78.63      5.48 o 
   7   5   7       18.67       11.93      3.68 o 
   8   5   7      267.97      241.64     10.08 o 
   9   5   7      249.28      236.04     14.62 o 
  10   5   7       42.98       31.45      6.61 o 
  11   5   7      366.11      389.75     30.57 o 
  12   5   7      285.77      279.38     23.74 o 
  13   5   7       53.96       55.57      9.21 o 
   0   6   7        2.70        5.64      3.36 o 
   1   6   7      404.39      406.89      8.49 o 
   2   6   7       47.42       54.62      4.36 o 
   3   6   7      122.11      122.83      4.85 o 
   4   6   7      456.69      408.95      8.61 o 
   5   6   7       72.49       81.40      5.10 o 
   6   6   7      540.01      516.69     13.43 o 
   7   6   7      703.09      680.00     14.23 o 
   8   6   7       46.60       42.83      5.10 o 
   9   6   7        9.57       15.23      5.39 o 
  10   6   7       13.78       10.10      4.74 o 
  11   6   7       13.33        6.33      4.84 o 
  12   6   7      149.61      166.35     21.32 o 
   1   7   7       22.98       14.06      3.18 o 
   2   7   7     1242.85     1211.83     15.00 o 
   3   7   7      281.30      314.67      7.64 o 
   4   7   7      923.21      909.24     15.94 o 
   5   7   7      145.35      158.91      7.55 o 
   6   7   7        2.67        3.88      3.69 o 
   7   7   7      436.33      446.87     11.99 o 
   8   7   7      122.36      136.82      8.57 o 
   9   7   7      170.87      185.44     15.66 o 
  10   7   7        4.50        6.07      4.78 o 
  11   7   7        7.57       11.89      6.07 o 
  12   7   7      133.97      132.00     14.19 o 
   0   8   7        0.26        2.29      3.16 o 
   1   8   7      478.05      471.57     11.20 o 
   2   8   7        6.52        8.96      2.89 o 
   3   8   7      241.74      246.35      7.56 o 
   4   8   7      230.25      207.32      8.00 o 
   5   8   7      102.75      104.27      6.99 o 
   6   8   7       59.68       75.81      7.32 o 
   7   8   7        1.00       -1.36      4.81 o 
   8   8   7      152.87      146.42     28.05 o 
   9   8   7      120.57      134.02     12.28 o 
  10   8   7       27.03       13.97      7.62 o 
   1   9   7       13.29       12.97      3.32 o 
   2   9   7      109.59      119.00      6.26 o 
   3   9   7       60.02       74.24      6.46 o 
   4   9   7      163.45      151.79      9.28 o 
   5   9   7        3.62        2.59      4.29 o 
   6   9   7       89.88      102.24      9.57 o 
   7   9   7        3.04        8.01      6.85 o 
   8   9   7       97.72      127.52     20.03 o 
   9   9   7       14.74       20.28      8.24 o 
   0  10   7      766.49      657.15     28.62 o 
   1  10   7      308.51      301.54     12.34 o 
   2  10   7       18.44       17.15      5.21 o 
   3  10   7        0.02       -0.96      4.37 o 
   4  10   7      116.31      135.85      9.89 o 
   5  10   7      132.45      144.63      9.99 o 
   6  10   7       12.42       13.20      7.41 o 
   7  10   7        8.28       -3.91      9.16 o 
   1  11   7       84.79       83.00      9.71 o 
   2  11   7        5.76       -4.40      5.22 o 
   3  11   7       55.73       51.21     16.60 o 
   4  11   7       35.54       40.71      8.10 o 
   0   0   8     1631.97     1612.35     20.29 o 
   1   0   8       82.11       84.02      3.04 o 
   2   0   8      332.94      301.88      6.09 o 
   3   0   8      214.16      232.19      6.52 o 
   4   0   8     2925.32     2719.73     35.84 o 
   5   0   8        6.10        2.04      7.44 o 
   6   0   8     2363.16     2605.22     58.39 o 
   7   0   8      202.81      204.47      8.30 o 
   8   0   8        0.65        0.49      3.33 o 
   9   0   8        0.63       -4.58      4.86 o 
  10   0   8      663.77      739.19     25.06 o 
  11   0   8       18.93       16.16      6.85 o 
  12   0   8     1371.36     1184.93     46.94 o 
  13   0   8        0.69       -1.14      6.48 o 
  14   0   8        3.33       -3.17      6.85 o 
   1   1   8     2103.60     1982.19     11.73 o 
   2   1   8      561.39      598.47      7.02 o 
   3   1   8      759.91      690.39      8.98 o 
   4   1   8      299.50      308.17      7.16 o 
   5   1   8      749.23      869.53     19.33 o 
   6   1   8      685.90      716.40      9.09 o 
   7   1   8     2021.16     2024.46     24.55 o 
   8   1   8      171.56      192.29      7.36 o 
   9   1   8        8.12        5.53      3.02 o 
  10   1   8      149.49      139.69      8.80 o 
  11   1   8      303.33      283.92     12.19 o 
  12   1   8      176.87      176.32     14.54 o 
  13   1   8      156.31      167.97     11.11 o 
  14   1   8       21.35       31.05      7.73 o 
   0   2   8     1560.04     1400.00     14.34 o 
   1   2   8     2878.28     3056.19     15.28 o 
   2   2   8      877.88      916.79      8.65 o 
   3   2   8      197.40      177.08      4.34 o 
   4   2   8      894.87      836.75     13.22 o 
   5   2   8      334.88      316.26      8.56 o 
   6   2   8     2936.48     3004.22     28.50 o 
   7   2   8       63.21       59.01      5.11 o 
   8   2   8     1337.96     1274.09     23.50 o 
   9   2   8       70.61       74.12      5.37 o 
  10   2   8      491.15      507.52     12.28 o 
  11   2   8       53.73       65.27      7.33 o 
  12   2   8        5.26       -0.55      5.21 o 
  13   2   8        3.54        3.62      5.88 o 
  14   2   8       60.96       72.31     18.12 o 
   1   3   8     2888.73     2958.10     16.68 o 
   2   3   8      412.01      378.82      4.98 o 
   3   3   8     5109.98     4982.15     32.04 o 
   4   3   8        1.48       -0.10      1.80 o 
   5   3   8     3774.54     3713.41     35.63 o 
   6   3   8      425.50      422.39      8.19 o 
   7   3   8       30.79       41.10      4.74 o 
   8   3   8       76.61       71.96      6.66 o 
   9   3   8      171.65      166.50      9.29 o 
  10   3   8      425.93      419.39     12.89 o 
  11   3   8       43.12       49.51      6.49 o 
  12   3   8      248.09      247.38     16.17 o 
  13   3   8       10.46        3.93      5.88 o 
  14   3   8        6.16       -2.25      6.31 o 
   0   4   8     2149.55     2068.64     25.46 o 
   1   4   8     6534.02     6807.72     34.44 o 
   2   4   8        6.61        1.53      1.47 o 
   3   4   8        0.01        0.49      1.54 o 
   4   4   8      258.63      248.04      6.61 o 
   5   4   8      971.02      961.00     18.47 o 
   6   4   8     2376.90     2369.47     26.18 o 
   7   4   8        0.03       -0.39      2.71 o 
   8   4   8      306.62      304.21     10.39 o 
   9   4   8        7.85        6.93      4.29 o 
  10   4   8      135.53      121.87      8.19 o 
  11   4   8       89.40       83.38      7.77 o 
  12   4   8       41.22       40.37     13.02 o 
  13   4   8        0.18       -5.70      5.70 o 
   1   5   8     1170.68     1175.59     14.91 o 
   2   5   8       14.83       19.03      2.76 o 
   3   5   8       78.84       76.62      4.41 o 
   4   5   8      417.66      407.83      9.86 o 
   5   5   8      853.23      821.80     14.48 o 
   6   5   8        7.40        4.89      3.75 o 
   7   5   8       38.42       52.06      5.13 o 
   8   5   8      159.76      153.86      7.75 o 
   9   5   8       15.05        2.29      4.03 o 
  10   5   8      190.68      173.90      9.62 o 
  11   5   8        8.66        7.79      4.98 o 
  12   5   8      123.80      125.93     12.89 o 
  13   5   8       43.34       66.97     14.98 o 
   0   6   8       75.46       73.14      6.68 o 
   1   6   8      528.20      511.89      9.98 o 
   2   6   8       15.12       19.75      3.24 o 
   3   6   8        3.58       -1.10      2.06 o 
   4   6   8      619.56      634.67     11.53 o 
   5   6   8        3.93        8.00      3.15 o 
   6   6   8        0.08        2.93      3.15 o 
   7   6   8        9.30        5.89      3.55 o 
   8   6   8      178.86      191.65     11.57 o 
   9   6   8        1.37       -2.48      4.15 o 
  10   6   8        6.08        7.83      6.16 o 
  11   6   8        0.06        1.55      4.53 o 
  12   6   8      191.65      199.40     11.65 o 
   1   7   8       17.78        3.69      2.86 o 
   2   7   8      196.08      177.82      6.29 o 
   3   7   8       38.02       32.94      3.65 o 
   4   7   8        6.89        3.65      3.33 o 
   5   7   8       89.10       96.73      7.13 o 
   6   7   8        3.85        6.51      4.02 o 
   7   7   8      472.58      483.75     15.92 o 
   8   7   8       35.74       36.48      6.74 o 
   9   7   8       51.89       53.45      7.03 o 
  10   7   8       96.16       81.84      9.16 o 
  11   7   8        0.85       -1.22      4.81 o 
   0   8   8        3.79        2.67      4.63 o 
   1   8   8       19.49       12.75      3.41 o 
   2   8   8        0.62        3.98      2.96 o 
   3   8   8        0.77        0.88      2.76 o 
   4   8   8        0.14       -0.21      3.01 o 
   5   8   8       34.04       32.06      4.89 o 
   6   8   8       71.41       60.32      7.49 o 
   7   8   8        1.80        5.58      5.63 o 
   8   8   8      168.82      178.57     14.04 o 
   9   8   8        6.52        9.92      7.15 o 
  10   8   8        4.12        2.42      7.15 o 
   1   9   8      278.94      270.79      7.82 o 
   2   9   8      117.51      101.38      6.27 o 
   3   9   8      170.47      184.21      8.25 o 
   4   9   8        7.77        8.16      4.30 o 
   5   9   8        1.36        0.45      6.04 o 
   6   9   8       15.76       15.12      6.01 o 
   7   9   8        7.24       12.71      7.41 o 
   8   9   8       18.66       10.69      7.15 o 
   9   9   8       41.03       39.06      9.90 o 
   0  10   8       61.07       77.52     10.16 o 
   1  10   8        7.98       12.04      5.17 o 
   2  10   8      232.57      203.48     10.84 o 
   3  10   8        3.10       -1.35      4.53 o 
   4  10   8       17.65       18.78      9.16 o 
   5  10   8       31.33       27.15      8.24 o 
   6  10   8       15.44       18.81      8.24 o 
   1  11   8        1.11        0.00      5.67 o 
   2  11   8        0.82        3.51      7.44 o 
   3  11   8       10.49       11.79      6.85 o 
   1   1   9      797.59      811.35      7.03 o 
   2   1   9      558.30      578.99      6.09 o 
   3   1   9      669.91      637.24      8.11 o 
   4   1   9       50.95       46.35      3.68 o 
   5   1   9        7.75       11.47      3.24 o 
   6   1   9      425.24      437.19     11.92 o 
   7   1   9        0.18        1.73      2.95 o 
   8   1   9      241.28      228.96      8.59 o 
   9   1   9      402.43      414.73     10.64 o 
  10   1   9      113.42      118.54      8.75 o 
  11   1   9      116.14      104.59      8.60 o 
  12   1   9        7.18        3.79      4.56 o 
  13   1   9       54.72       39.84      7.07 o 
  14   1   9        4.78        7.93      6.37 o 
   0   2   9     3478.80     3596.82     26.09 o 
   1   2   9      124.28      130.44      3.03 o 
   2   2   9      143.66      172.03      3.84 o 
   3   2   9        3.47        3.08      1.34 o 
   4   2   9      535.29      529.83      9.91 o 
   5   2   9      213.90      221.25      9.24 o 
   6   2   9      314.72      321.86      9.34 o 
   7   2   9       26.88       43.40      5.19 o 
   8   2   9      445.92      439.80     12.89 o 
   9   2   9       45.40       45.29      4.83 o 
  10   2   9       11.68        7.34      3.68 o 
  11   2   9       32.98       45.31      7.88 o 
  12   2   9       30.74       30.91      7.47 o 
  13   2   9       87.77       90.14     25.17 o 
  14   2   9        6.78       12.01      7.21 o 
   1   3   9        2.90        3.81      1.25 o 
   2   3   9      192.77      195.92      4.98 o 
   3   3   9      223.30      220.35      5.58 o 
   4   3   9      532.53      524.08      8.93 o 
   5   3   9       92.55      102.24      5.05 o 
   6   3   9      289.48      255.35     10.24 o 
   7   3   9        8.93       12.71      4.26 o 
   8   3   9       23.94       14.47      4.19 o 
   9   3   9       30.06       44.19      6.07 o 
  10   3   9       17.57       21.04      4.91 o 
  11   3   9        1.12        2.47      4.36 o 
  12   3   9       87.52      108.05     11.20 o 
  13   3   9        9.47       14.99      6.90 o 
   0   4   9     3140.21     3191.48     49.46 o 
   1   4   9      861.42      899.32      9.59 o 
   2   4   9       71.73       81.53      3.45 o 
   3   4   9       61.58       62.16      3.62 o 
   4   4   9      201.39      206.28      7.56 o 
   5   4   9     1212.27     1189.54     21.32 o 
   6   4   9      348.65      329.40     21.81 o 
   7   4   9      106.25      105.68      7.06 o 
   8   4   9       78.26       73.35      8.02 o 
   9   4   9        4.06       -5.66      5.66 o 
  10   4   9       84.78      105.28      8.58 o 
  11   4   9        0.35       -0.87      4.15 o 
  12   4   9      219.32      223.95     11.56 o 
  13   4   9        1.18       -3.40      6.15 o 
   1   5   9     2227.16     2207.33     22.34 o 
   2   5   9      173.73      142.80      6.36 o 
   3   5   9        3.52        5.43      2.48 o 
   4   5   9      319.09      299.43      8.37 o 
   5   5   9      285.75      272.81     12.03 o 
   6   5   9      458.80      487.20     14.52 o 
   7   5   9       23.35       19.59      3.98 o 
   8   5   9       17.41       14.99      4.17 o 
   9   5   9       80.72       71.38      9.89 o 
  10   5   9        3.79       12.00      5.39 o 
  11   5   9      390.82      440.60     14.67 o 
  12   5   9       94.78       87.11      8.62 o 
   0   6   9      302.41      282.48     10.99 o 
   1   6   9     1036.84     1066.60     15.19 o 
   2   6   9        8.98        6.24      3.11 o 
   3   6   9      210.16      219.27      8.69 o 
   4   6   9       16.08       17.23      3.93 o 
   5   6   9      807.37      829.28     17.69 o 
   6   6   9      236.95      257.42      9.08 o 
   7   6   9      188.88      173.67      8.26 o 
   8   6   9        9.10        8.76      4.39 o 
   9   6   9      167.19      168.07      9.62 o 
  10   6   9      157.19      199.71     11.88 o 
  11   6   9      175.72      189.07     11.14 o 
  12   6   9        1.56        1.63      5.32 o 
   1   7   9      191.91      171.35      7.46 o 
   2   7   9      209.05      226.73      8.31 o 
   3   7   9      377.89      374.40     11.69 o 
   4   7   9      262.76      248.53      8.58 o 
   5   7   9      989.43      955.74     16.25 o 
   6   7   9       14.09       16.29      4.67 o 
   7   7   9        0.81       -4.09      4.53 o 
   8   7   9        4.32        5.56      5.00 o 
   9   7   9      210.31      217.70     12.75 o 
  10   7   9       62.38       72.26     11.45 o 
  11   7   9       54.07       53.02      7.54 o 
   0   8   9      298.61      330.63     14.91 o 
   1   8   9       51.69       64.78      6.04 o 
   2   8   9       49.24       42.01      4.44 o 
   3   8   9       35.28       30.35      4.02 o 
   4   8   9        0.38        4.19      3.31 o 
   5   8   9      225.14      238.37     10.87 o 
   6   8   9      396.12      430.99     14.06 o 
   7   8   9        0.35       -3.67      4.85 o 
   8   8   9      127.11      134.35     10.78 o 
   9   8   9       26.82       24.34      6.63 o 
  10   8   9       20.56       20.09      9.16 o 
   1   9   9        7.70       14.14      3.66 o 
   2   9   9        2.77        7.03      3.66 o 
   3   9   9      244.67      239.26     10.33 o 
   4   9   9       34.41       46.35      5.89 o 
   5   9   9        0.36       -0.39      4.29 o 
   6   9   9      224.93      283.00     16.72 o 
   7   9   9       44.38       46.92      9.32 o 
   8   9   9        0.26       -4.15      6.33 o 
   0  10   9       14.10        4.87      8.01 o 
   1  10   9       41.90       43.92      5.91 o 
   2  10   9       11.33       15.39      5.54 o 
   3  10   9        3.09        8.08      6.57 o 
   4  10   9      177.27      198.29     17.17 o 
   5  10   9       32.04       49.57      9.53 o 
   6  10   9      103.80      102.30     12.28 o 
   1  11   9       73.36       44.77      8.10 o 
   0   0  10    12937.22    13008.81    108.51 o 
   1   0  10      217.80      201.60      5.83 o 
   2   0  10     1264.07     1262.32     14.79 o 
   3   0  10      649.45      650.47     12.26 o 
   4   0  10     2569.58     2687.70     37.38 o 
   5   0  10     1285.41     1255.19     23.97 o 
   6   0  10      396.36      379.55     13.19 o 
   7   0  10      583.21      630.82     28.62 o 
   8   0  10      730.59      696.91     23.43 o 
   9   0  10     1352.52     1334.46     24.41 o 
  10   0  10      185.64      167.32     16.03 o 
  11   0  10      220.15      227.43     41.79 o 
  12   0  10      498.91      512.56     32.06 o 
  13   0  10       32.37       31.16      9.07 o 
  14   0  10       24.42       40.80     29.77 o 
   1   1  10     1291.20     1397.72     10.13 o 
   2   1  10     1258.97     1221.37      9.77 o 
   3   1  10      595.00      576.00      7.83 o 
   4   1  10      688.87      696.32     11.08 o 
   5   1  10      631.90      621.56     16.74 o 
   6   1  10      203.46      202.82      8.02 o 
   7   1  10      136.73      149.99      8.02 o 
   8   1  10      363.51      412.12     14.69 o 
   9   1  10      157.83      170.61      7.34 o 
  10   1  10       44.76       46.39      7.27 o 
  11   1  10      355.63      349.82     13.72 o 
  12   1  10        2.08       13.66      4.98 o 
  13   1  10       40.89       42.39      8.70 o 
  14   1  10       24.35        0.28      6.69 o 
   0   2  10       34.30       45.35      2.89 o 
   1   2  10      274.17      225.49      4.84 o 
   2   2  10       27.64       31.01      2.01 o 
   3   2  10        1.84        0.15      1.39 o 
   4   2  10      179.95      179.20      7.15 o 
   5   2  10      592.41      551.56     11.93 o 
   6   2  10      149.76      150.94      7.48 o 
   7   2  10      359.87      370.28     10.53 o 
   8   2  10        0.37        0.07      3.70 o 
   9   2  10      285.90      293.22     16.49 o 
  10   2  10       52.78       35.01      7.46 o 
  11   2  10        2.02       -1.24      3.85 o 
  12   2  10        1.03       -4.62      7.30 o 
  13   2  10       30.09       31.42      8.13 o 
   1   3  10       16.81       13.11      1.56 o 
   2   3  10     1596.62     1622.53     12.97 o 
   3   3  10       72.99       77.30      3.63 o 
   4   3  10      366.15      341.88      7.82 o 
   5   3  10     1283.78     1255.21     19.40 o 
   6   3  10      478.05      492.35     12.35 o 
   7   3  10       33.83       37.99      9.09 o 
   8   3  10      155.80      150.48      9.82 o 
   9   3  10      640.46      634.41     16.79 o 
  10   3  10      135.93      119.11      8.29 o 
  11   3  10       66.53       50.83      6.74 o 
  12   3  10      100.26       86.35     10.78 o 
  13   3  10       26.47       33.06      8.80 o 
   0   4  10      685.24      697.03     16.15 o 
   1   4  10      212.29      202.69      6.76 o 
   2   4  10      104.67      108.57      5.01 o 
   3   4  10      432.40      419.73      8.92 o 
   4   4  10        1.60       -1.18      2.45 o 
   5   4  10       15.35       11.77      3.54 o 
   6   4  10       57.16       61.80      6.68 o 
   7   4  10      780.93      743.53     18.49 o 
   8   4  10       32.20       22.94      5.32 o 
   9   4  10       63.51       66.04      7.36 o 
  10   4  10       38.01       26.21      6.07 o 
  11   4  10      108.84       95.46      8.04 o 
  12   4  10       42.88       41.82      6.85 o 
  13   4  10       45.38       60.05      9.91 o 
   1   5  10      398.95      387.67      9.24 o 
   2   5  10     1810.30     1737.77     21.36 o 
   3   5  10      307.55      322.31     10.05 o 
   4   5  10      194.95      194.20      7.38 o 
   5   5  10      148.32      135.47      7.20 o 
   6   5  10        0.38        0.50      3.78 o 
   7   5  10      469.39      451.48     14.83 o 
   8   5  10      241.53      235.25      9.97 o 
   9   5  10       18.46       27.12      5.56 o 
  10   5  10        6.04        2.91      5.21 o 
  11   5  10      289.01      269.53     12.43 o 
  12   5  10       67.17       80.85      8.57 o 
   0   6  10     3224.22     3264.34     48.58 o 
   1   6  10      162.53      146.30      6.57 o 
   2   6  10       17.78       15.59      3.96 o 
   3   6  10      491.80      476.37     11.29 o 
   4   6  10     1000.40      938.09     23.54 o 
   5   6  10      114.72      121.77      8.51 o 
   6   6  10      283.78      301.83     15.38 o 
   7   6  10        1.78       -1.04      4.53 o 
   8   6  10      327.60      326.27     12.06 o 
   9   6  10      154.80      138.89     12.89 o 
  10   6  10      121.02      134.78     10.55 o 
  11   6  10       18.49       16.36      6.11 o 
   1   7  10       71.86       71.45      6.66 o 
   2   7  10       40.24       48.38      5.50 o 
   3   7  10      277.91      280.52     10.35 o 
   4   7  10      199.82      181.26      9.67 o 
   5   7  10      177.66      164.72     10.70 o 
   6   7  10      337.33      372.08     16.90 o 
   7   7  10       68.77       67.41      8.02 o 
   8   7  10       14.75       13.82      7.54 o 
   9   7  10        5.72        5.28      5.39 o 
  10   7  10       80.68       65.03     23.47 o 
   0   8  10      115.96      102.32     19.06 o 
   1   8  10      131.38      122.82      7.70 o 
   2   8  10        0.71       -3.30      3.30 o 
   3   8  10       13.24        8.29      4.38 o 
   4   8  10       44.50       40.41      6.71 o 
   5   8  10      344.12      329.46     17.61 o 
   6   8  10        0.83       -0.66      4.29 o 
   7   8  10       10.75       -2.54      5.07 o 
   8   8  10        6.02       -2.01      5.70 o 
   9   8  10       69.70       61.97      8.74 o 
   1   9  10       62.61       66.57      6.08 o 
   2   9  10        1.42       -0.47      3.96 o 
   3   9  10       21.31       20.05      4.73 o 
   4   9  10       18.01       38.21      8.17 o 
   5   9  10       24.14       11.91      5.76 o 
   6   9  10       69.78       64.77      9.33 o 
   7   9  10        0.04        2.43      6.33 o 
   0  10  10        3.21        7.33      6.87 o 
   1  10  10        3.95        3.65      4.47 o 
   2  10  10        0.17        0.09      4.39 o 
   3  10  10       19.76       16.51      9.16 o 
   4  10  10       23.86       20.61      7.62 o 
   5  10  10        0.17        0.00      6.48 o 
   1   1  11      107.82       93.85      3.09 o 
   2   1  11        2.53        2.12      1.47 o 
   3   1  11      900.72      903.77      9.87 o 
   4   1  11       21.95       19.67      2.80 o 
   5   1  11      402.94      382.65      9.47 o 
   6   1  11      174.55      196.91      8.27 o 
   7   1  11      433.74      452.32     12.09 o 
   8   1  11      120.37      107.16      7.95 o 
   9   1  11       56.81       56.08     11.07 o 
  10   1  11        0.50        0.23      3.31 o 
  11   1  11       14.37       15.81      5.38 o 
  12   1  11        2.37        5.88      5.88 o 
  13   1  11       14.23        9.37      6.69 o 
   0   2  11       23.39       34.06      2.86 o 
   1   2  11      441.86      478.26      6.05 o 
   2   2  11       72.43       64.93      2.94 o 
   3   2  11       75.51       83.63      3.74 o 
   4   2  11      784.89      800.17     10.83 o 
   5   2  11      160.06      160.67      7.22 o 
   6   2  11       61.91       64.61      5.07 o 
   7   2  11       41.02       38.39      5.30 o 
   8   2  11      134.25      121.43      9.01 o 
   9   2  11       75.32       66.72     10.52 o 
  10   2  11      113.14      131.39     10.41 o 
  11   2  11       46.37       45.13      6.36 o 
  12   2  11      216.93      219.12     14.75 o 
  13   2  11        6.05       12.28      6.90 o 
   1   3  11        1.07        0.62      1.51 o 
   2   3  11       37.03       35.44      2.65 o 
   3   3  11      113.81      115.25      4.75 o 
   4   3  11       25.44       27.46      3.12 o 
   5   3  11       51.50       50.28      4.68 o 
   6   3  11      175.93      193.07      8.72 o 
   7   3  11      245.63      249.87     13.88 o 
   8   3  11      158.06      171.76     15.53 o 
   9   3  11        0.40        0.08      6.03 o 
  10   3  11        2.99       10.99      5.21 o 
  11   3  11        5.50        3.04      4.37 o 
  12   3  11       23.35       12.30      5.32 o 
  13   3  11        9.68        3.40      6.54 o 
   0   4  11      118.61      118.25      7.98 o 
   1   4  11       92.68      107.44      5.55 o 
   2   4  11       95.13       96.80      6.64 o 
   3   4  11        1.14        1.15      2.44 o 
   4   4  11        4.85        5.31      2.93 o 
   5   4  11      560.35      550.50     12.59 o 
   6   4  11      147.26      164.42      8.86 o 
   7   4  11        8.59        3.03      4.13 o 
   8   4  11      792.96      774.27     55.67 o 
   9   4  11        3.66        6.69      5.21 o 
  10   4  11       58.76       73.52      8.33 o 
  11   4  11       53.40       55.41     11.24 o 
  12   4  11       72.24       77.31     10.74 o 
   1   5  11      480.39      432.79     10.00 o 
   2   5  11       23.95       16.53      4.17 o 
   3   5  11     1678.68     1700.57     23.76 o 
   4   5  11        4.91        3.71      3.39 o 
   5   5  11      187.59      205.60      8.57 o 
   6   5  11       24.66       15.30      4.99 o 
   7   5  11       25.08       29.88      6.54 o 
   8   5  11        0.02        3.43      5.29 o 
   9   5  11      169.92      176.92     13.19 o 
  10   5  11       13.89       15.06      6.07 o 
  11   5  11       12.31       20.25      6.01 o 
   0   6  11      142.86      169.06     10.91 o 
   1   6  11     1703.69     1503.34     20.93 o 
   2   6  11        3.11       -3.20      3.20 o 
   3   6  11      164.66      149.85      8.14 o 
   4   6  11       42.66       58.77      6.46 o 
   5   6  11       60.44       65.18      6.90 o 
   6   6  11      192.99      202.49     16.23 o 
   7   6  11       37.06       48.47      9.28 o 
   8   6  11       21.72       27.48      8.90 o 
   9   6  11        0.27        0.84      4.96 o 
  10   6  11       58.19       61.24      8.74 o 
  11   6  11       47.08       38.69      8.08 o 
   1   7  11     1082.46     1044.61     19.63 o 
   2   7  11       18.13       13.93      6.83 o 
   3   7  11       49.26       53.87      5.89 o 
   4   7  11        1.15       -4.15      4.15 o 
   5   7  11       16.40       19.63      5.64 o 
   6   7  11        4.56        0.76      5.29 o 
   7   7  11      223.05      253.69     18.57 o 
   8   7  11        7.63        7.58      5.21 o 
   9   7  11        5.08        6.96      7.85 o 
  10   7  11       40.57       43.59     17.75 o 
   0   8  11        1.72       -5.22      5.22 o 
   1   8  11      205.21      144.80     11.90 o 
   2   8  11      296.35      308.28     20.99 o 
   3   8  11        1.87        4.50      4.95 o 
   4   8  11      412.90      450.62     18.51 o 
   5   8  11        0.04        1.14      5.15 o 
   6   8  11       72.21       94.32     13.19 o 
   7   8  11        1.28        3.40      5.54 o 
   8   8  11        0.67        1.80      5.65 o 
   1   9  11       32.94       30.53      6.68 o 
   2   9  11        2.25        5.42      5.03 o 
   3   9  11       98.40      116.63     10.26 o 
   4   9  11       42.38       45.58      8.70 o 
   5   9  11       59.96       52.18     11.33 o 
   6   9  11       10.06        4.93      5.88 o 
   0  10  11      131.62      184.32     24.04 o 
   1  10  11        9.20        9.73      8.10 o 
   2  10  11        0.04        2.67      5.54 o 
   3  10  11       13.61       16.15      6.34 o 
   4  10  11       10.51       13.80     12.02 o 
   0   0  12     7012.08     6995.86     66.71 o 
   1   0  12       13.91        4.57      2.49 o 
   2   0  12        7.56       18.32      3.00 o 
   3   0  12      365.39      366.19      9.17 o 
   4   0  12      456.81      432.26     11.02 o 
   5   0  12      261.17      285.18     14.01 o 
   6   0  12     1591.63     1645.83     34.11 o 
   7   0  12       68.52       72.78     10.09 o 
   8   0  12      841.14      945.17     29.01 o 
   9   0  12      170.35      169.78     12.07 o 
  10   0  12       31.64       43.79      9.61 o 
  11   0  12        0.02       -1.68      6.03 o 
  12   0  12        2.95       -4.01      7.44 o 
  13   0  12      129.25       91.41     13.76 o 
   1   1  12       11.30        8.91      1.76 o 
   2   1  12     1734.95     1702.81     13.52 o 
   3   1  12     1428.34     1444.64     12.86 o 
   4   1  12       87.05       85.64      4.26 o 
   5   1  12      257.11      254.47      8.45 o 
   6   1  12      619.75      596.04     21.91 o 
   7   1  12        0.04       -2.77      2.95 o 
   8   1  12      126.61      120.11      7.75 o 
   9   1  12      221.16      259.19     13.22 o 
  10   1  12       11.26        0.79      6.83 o 
  11   1  12      461.17      442.73     20.59 o 
  12   1  12       14.69       13.71      6.22 o 
  13   1  12        8.78        6.16      6.37 o 
   0   2  12      204.69      216.14      6.81 o 
   1   2  12      345.58      332.29      5.39 o 
   2   2  12      330.80      329.58      5.80 o 
   3   2  12      233.55      218.16      5.24 o 
   4   2  12      215.58      200.25      5.75 o 
   5   2  12     1122.67     1137.43     15.02 o 
   6   2  12     1560.48     1623.70     27.43 o 
   7   2  12      173.63      174.95      8.78 o 
   8   2  12       40.85       37.01      5.49 o 
   9   2  12      220.84      198.10     12.77 o 
  10   2  12       16.96        9.10      8.62 o 
  11   2  12        0.17       -0.44      5.48 o 
  12   2  12        4.74        2.73      5.88 o 
   1   3  12      464.41      478.73      6.97 o 
   2   3  12      351.58      338.82      7.29 o 
   3   3  12      135.99      135.27      5.09 o 
   4   3  12      193.93      193.98      8.32 o 
   5   3  12     1006.26     1000.55     16.04 o 
   6   3  12      998.34      991.34     21.21 o 
   7   3  12       10.14        9.16      4.58 o 
   8   3  12      169.89      179.87     12.11 o 
   9   3  12      224.71      230.70     17.00 o 
  10   3  12        1.61       -1.55      6.85 o 
  11   3  12        3.22        0.40      5.48 o 
  12   3  12       38.72       42.24     10.54 o 
   0   4  12      381.52      350.99     12.57 o 
   1   4  12      190.20      181.36      6.96 o 
   2   4  12       14.06       14.83      3.26 o 
   3   4  12       68.15       68.35      4.82 o 
   4   4  12      124.80      132.60      7.22 o 
   5   4  12     1317.69     1294.94     18.92 o 
   6   4  12      656.21      621.98     19.99 o 
   7   4  12      153.71      145.35     11.34 o 
   8   4  12        6.25        4.54      5.48 o 
   9   4  12      280.47      253.02     19.43 o 
  10   4  12      117.18      136.28     14.96 o 
  11   4  12       46.36       46.16      7.08 o 
  12   4  12        2.19        1.96      5.23 o 
   1   5  12      210.58      181.02      7.41 o 
   2   5  12       89.69       99.63      6.35 o 
   3   5  12       95.29       91.43      6.32 o 
   4   5  12       92.64       81.89      6.60 o 
   5   5  12      712.25      667.41     16.68 o 
   6   5  12      162.64      148.16     12.23 o 
   7   5  12        7.01       11.32      5.88 o 
   8   5  12       17.92       16.80      8.01 o 
   9   5  12       43.80       43.03      8.13 o 
  10   5  12        0.06       -5.15      7.44 o 
  11   5  12       50.87       60.57     12.12 o 
   0   6  12     2004.03     1831.75     54.78 o 
   1   6  12      108.59       84.14      8.53 o 
   2   6  12       59.50       56.83      5.83 o 
   3   6  12       82.06       69.32      6.34 o 
   4   6  12       39.43       35.22      6.26 o 
   5   6  12       42.67       56.91      7.54 o 
   6   6  12      163.19      159.97     12.96 o 
   7   6  12       14.76        9.73      7.29 o 
   8   6  12      206.34      185.08     16.94 o 
   9   6  12       51.21       54.98     11.33 o 
  10   6  12        0.13       18.32     11.45 o 
   1   7  12      350.47      322.39     13.84 o 
   2   7  12       20.67       21.18      6.05 o 
   3   7  12      554.85      561.53     17.58 o 
   4   7  12        0.45        2.62      4.70 o 
   5   7  12        0.29       -1.39      4.53 o 
   6   7  12       38.79       36.64      9.71 o 
   7   7  12        7.23        4.24      6.85 o 
   8   7  12        3.05        3.43      8.10 o 
   9   7  12       34.20       50.11     14.88 o 
   0   8  12       40.53       28.00      8.80 o 
   1   8  12       25.21       18.03      5.68 o 
   2   8  12        1.48        2.58      4.70 o 
   3   8  12       19.63       20.30      6.14 o 
   4   8  12       40.88       37.73      7.88 o 
   5   8  12       43.86       34.76     10.88 o 
   6   8  12       24.01       35.02      9.71 o 
   7   8  12        0.34        0.13      7.44 o 
   8   8  12       32.60       37.66     11.25 o 
   1   9  12        0.22       -0.88      6.85 o 
   2   9  12        5.80        6.36      9.73 o 
   3   9  12        6.51        1.14      7.29 o 
   4   9  12        4.27        9.79     10.88 o 
   5   9  12       63.35       60.26     12.53 o 
   0  10  12       39.21       53.81     16.03 o 
   1  10  12        4.08        5.67      8.47 o 
   1   1  13      543.88      560.30      8.26 o 
   2   1  13        4.58        3.12      1.80 o 
   3   1  13      597.61      611.92      8.36 o 
   4   1  13        2.93        4.02      2.11 o 
   5   1  13      916.44      941.44     13.03 o 
   6   1  13        0.58       -1.79      2.89 o 
   7   1  13       12.62       13.69      4.21 o 
   8   1  13        0.01       -2.72      3.42 o 
   9   1  13      184.87      219.98     14.88 o 
  10   1  13       22.67       15.81      6.96 o 
  11   1  13        4.64        4.66      6.37 o 
  12   1  13        3.38       -1.53      5.95 o 
   0   2  13     1630.91     1658.73     19.46 o 
   1   2  13       18.31       17.49      2.24 o 
   2   2  13      185.42      193.07      5.29 o 
   3   2  13        2.32       -1.15      2.21 o 
   4   2  13       54.78       55.45      3.85 o 
   5   2  13      281.46      284.11      8.62 o 
   6   2  13        0.09       -0.86      3.25 o 
   7   2  13      533.51      535.02     14.49 o 
   8   2  13       70.19      106.05     10.42 o 
   9   2  13       44.68       33.00      9.28 o 
  10   2  13       80.28       86.44     12.14 o 
  11   2  13       97.23       91.98     11.00 o 
  12   2  13      261.28      246.88     16.45 o 
   1   3  13       43.70       49.07      3.75 o 
   2   3  13        7.68        3.09      3.22 o 
   3   3  13        5.73       -0.61      2.51 o 
   4   3  13        0.04       -3.41      3.41 o 
   5   3  13        4.67        1.29      3.37 o 
   6   3  13       54.73       48.93      5.98 o 
   7   3  13      248.03      248.37     13.65 o 
   8   3  13        0.14       -1.13      4.53 o 
   9   3  13       18.06        9.38      5.88 o 
  10   3  13        0.74        0.00      6.48 o 
  11   3  13       77.14      108.65     30.47 o 
   0   4  13       54.40       51.47      6.38 o 
   1   4  13       15.94       18.16      3.42 o 
   2   4  13        7.68        7.14      3.08 o 
   3   4  13       69.97       67.75      5.63 o 
   4   4  13     1061.91     1084.13     18.58 o 
   5   4  13       94.83      115.85      9.22 o 
   6   4  13      100.96      106.63      9.09 o 
   7   4  13        3.34        2.24      5.04 o 
   8   4  13      134.56      101.49     10.78 o 
   9   4  13        3.97        7.52      5.88 o 
  10   4  13       69.75       44.04     14.31 o 
  11   4  13        1.95        7.44      8.10 o 
   1   5  13        1.60        3.18      3.48 o 
   2   5  13      150.48      147.86      8.24 o 
   3   5  13       75.72       74.99      6.56 o 
   4   5  13       10.41        6.50      6.78 o 
   5   5  13      441.20      419.89     15.44 o 
   6   5  13        0.55        0.64      5.01 o 
   7   5  13      167.23      178.69     11.21 o 
   8   5  13       37.04       26.33      7.27 o 
   9   5  13      163.83      164.56     13.39 o 
  10   5  13       35.58       31.31     16.03 o 
   0   6  13     1140.89     1032.45     83.00 o 
   1   6  13        3.09        4.82      4.96 o 
   2   6  13      247.00      224.64     12.14 o 
   3   6  13       61.92       72.02      9.22 o 
   4   6  13       88.92      100.55      9.41 o 
   5   6  13        5.40        9.83      5.28 o 
   6   6  13       48.80       62.24     13.17 o 
   7   6  13        5.16       -2.86      6.48 o 
   8   6  13       36.85       31.48      9.71 o 
   9   6  13       12.78       12.18      8.80 o 
   1   7  13      469.57      391.17     20.66 o 
   2   7  13      207.18      211.01     12.40 o 
   3   7  13       81.47       91.61     11.40 o 
   4   7  13       30.12       38.08      6.80 o 
   5   7  13       57.63       73.80     12.53 o 
   6   7  13       19.75       28.62      9.71 o 
   7   7  13       11.22       12.87      8.47 o 
   8   7  13       14.62       10.20      8.80 o 
   0   8  13     1143.95     1067.06     36.02 o 
   1   8  13       50.57       38.74     10.09 o 
   2   8  13        0.54        0.54      6.85 o 
   3   8  13       16.53        8.59      7.29 o 
   4   8  13        0.12        1.02      7.15 o 
   5   8  13      170.45      152.27     16.58 o 
   6   8  13       39.97       44.62     11.33 o 
   7   8  13       32.04       20.06     28.62 o 
   1   9  13       25.91       38.93     10.52 o 
   2   9  13       58.62       68.62     12.53 o 
   3   9  13        0.80       -4.28     12.59 o 
   4   9  13        0.02       -1.72      7.29 o 
   0   0  14      746.65      741.85     16.69 o 
   1   0  14      510.15      514.99     13.16 o 
   2   0  14      221.01      194.28      7.50 o 
   3   0  14       19.00       21.69      3.82 o 
   4   0  14     2186.49     2294.36     29.44 o 
   5   0  14      138.46      158.39      8.29 o 
   6   0  14      335.22      335.78     12.57 o 
   7   0  14       68.92       61.75     11.32 o 
   8   0  14        2.63        0.23      6.03 o 
   9   0  14      187.29      189.23     15.65 o 
  10   0  14       38.04       53.51     16.03 o 
  11   0  14       55.33       38.93     14.88 o 
   1   1  14       45.64       44.54      2.98 o 
   2   1  14       34.34       37.87      2.79 o 
   3   1  14      105.62      118.49      4.41 o 
   4   1  14        5.91        3.89      2.35 o 
   5   1  14      286.44      301.98      9.48 o 
   6   1  14      116.33      120.28      6.23 o 
   7   1  14      396.90      435.20     13.95 o 
   8   1  14      202.58      178.46     10.99 o 
   9   1  14       16.73        8.15      6.85 o 
  10   1  14       64.23       62.05      9.21 o 
  11   1  14       62.47       43.08      8.58 o 
   0   2  14     1743.90     1761.63     24.02 o 
   1   2  14      111.69      107.62      4.22 o 
   2   2  14       12.75       13.62      2.45 o 
   3   2  14        2.22        1.18      2.24 o 
   4   2  14       28.34       25.47      3.55 o 
   5   2  14      136.98      151.59      6.68 o 
   6   2  14        1.87        3.09      4.37 o 
   7   2  14       28.34       30.93      7.21 o 
   8   2  14      426.98      428.84     17.35 o 
   9   2  14       13.27        1.57      6.33 o 
  10   2  14       29.65       43.14     10.43 o 
  11   2  14       15.34       14.57      7.21 o 
   1   3  14       81.47       88.22      5.43 o 
   2   3  14       84.41       83.85      5.41 o 
   3   3  14     1826.93     1938.44     22.38 o 
   4   3  14      126.39      109.13      7.36 o 
   5   3  14       12.90        8.51      4.10 o 
   6   3  14       17.49       10.91      4.84 o 
   7   3  14        3.84        0.14      5.70 o 
   8   3  14        1.51        3.39      5.48 o 
   9   3  14      176.05      211.72     14.86 o 
  10   3  14       55.07       42.12     11.45 o 
  11   3  14      195.31      215.77     15.84 o 
   0   4  14      314.65      353.73     23.95 o 
   1   4  14      182.93      165.18      7.68 o 
   2   4  14        0.18       -3.01      3.01 o 
   3   4  14      243.57      226.69      9.80 o 
   4   4  14       14.38       13.15      6.28 o 
   5   4  14       17.66       11.77      4.28 o 
   6   4  14       56.21       78.29     17.68 o 
   7   4  14        0.44       -4.41      4.41 o 
   8   4  14      316.11      282.03     15.84 o 
   9   4  14        1.94       -4.97      4.97 o 
  10   4  14        0.15       -4.92     14.88 o 
   1   5  14      209.28      180.07     11.01 o 
   2   5  14        4.77        7.90      4.41 o 
   3   5  14      329.64      308.42     13.98 o 
   4   5  14        0.71       -0.69      4.26 o 
   5   5  14       35.35       31.71      6.56 o 
   6   5  14        2.12        0.49      5.21 o 
   7   5  14      160.00      202.70     17.81 o 
   8   5  14        3.96        9.22      7.66 o 
   9   5  14       24.32       23.58      7.47 o 
  10   5  14       11.56       -0.90      7.41 o 
   0   6  14       20.51       10.88      7.29 o 
   1   6  14        4.29        1.68      4.26 o 
   2   6  14      198.01      199.16     12.02 o 
   3   6  14        2.60       -0.92      4.26 o 
   4   6  14      410.02      405.38     15.73 o 
   5   6  14       33.55       28.62      8.90 o 
   6   6  14       63.42       49.90     15.46 o 
   7   6  14        1.93       -1.82      6.85 o 
   8   6  14        5.35        4.40      7.66 o 
   9   6  14        0.00        7.44      8.10 o 
   1   7  14       69.95       70.25      8.23 o 
   2   7  14        0.15       -0.08      6.03 o 
   3   7  14        2.70        1.72      7.29 o 
   4   7  14       16.08       -0.64     18.32 o 
   5   7  14       23.63       16.03      8.10 o 
   6   7  14       55.41       63.85     12.53 o 
   7   7  14       59.62       50.37     11.72 o 
   0   8  14      539.66      475.12     35.49 o 
   1   8  14      223.07      211.35     18.62 o 
   2   8  14        1.47       -0.47      6.85 o 
   3   8  14       10.64        0.13      7.15 o 
   4   8  14        7.82       -0.78      8.59 o 
   5   8  14       22.06       11.50      8.47 o 
   1   9  14        8.91        0.48      7.66 o 
   2   9  14       10.43        1.39      7.66 o 
   1   1  15       59.00       61.81      3.76 o 
   2   1  15       51.38       56.59      3.64 o 
   3   1  15      212.14      224.80      6.46 o 
   4   1  15      125.08      136.51      6.60 o 
   5   1  15       36.96       31.15      4.08 o 
   6   1  15        2.30        1.87      2.91 o 
   7   1  15        5.58        3.60      4.12 o 
   8   1  15       68.34       67.95     11.72 o 
   9   1  15      116.67      146.14     15.32 o 
  10   1  15        3.16        0.32      6.15 o 
  11   1  15       41.22       51.92     13.05 o 
   0   2  15      308.13      313.51     11.01 o 
   1   2  15        0.54        2.28      2.09 o 
   2   2  15        0.01        0.45      2.19 o 
   3   2  15       36.24       43.02      4.44 o 
   4   2  15       50.93       45.42      5.72 o 
   5   2  15       45.32       47.07      6.12 o 
   6   2  15       16.91        9.16      5.95 o 
   7   2  15      135.33      138.21     10.18 o 
   8   2  15      211.68      209.30     14.09 o 
   9   2  15       11.49        6.49      8.59 o 
  10   2  15       17.73       18.89      8.90 o 
   1   3  15        0.21       -2.19      2.78 o 
   2   3  15      332.11      351.97     10.06 o 
   3   3  15      100.79      122.73      7.53 o 
   4   3  15       28.74       28.95      6.14 o 
   5   3  15       52.33       47.18      7.35 o 
   6   3  15        0.64        6.84      4.84 o 
   7   3  15       17.66       14.11      5.78 o 
   8   3  15        5.87       10.50      6.15 o 
   9   3  15       20.01       22.08      7.47 o 
  10   3  15        0.49       -1.14      7.29 o 
   0   4  15        0.10       -2.86      5.67 o 
   1   4  15       82.13      106.81      9.21 o 
   2   4  15       73.01       89.26      8.69 o 
   3   4  15       36.30       42.62      6.68 o 
   4   4  15      140.23      148.40     10.83 o 
   5   4  15       26.56       21.00      6.14 o 
   6   4  15       57.46       37.64      6.87 o 
   7   4  15       42.64       40.66     10.38 o 
   8   4  15       50.76       56.18     13.74 o 
   9   4  15       39.88       44.45      8.54 o 
   1   5  15      252.18      257.69     13.30 o 
   2   5  15      165.34      184.86     12.72 o 
   3   5  15       65.49       53.45      7.41 o 
   4   5  15       17.87       17.30      5.78 o 
   5   5  15       11.17       -4.12      9.16 o 
   6   5  15       70.43       90.85     15.46 o 
   7   5  15       26.11       25.19      8.90 o 
   8   5  15      125.28      131.06     47.51 o 
   9   5  15       64.76       75.45     13.34 o 
   0   6  15       77.29       57.60     11.25 o 
   1   6  15        0.99        3.82      4.99 o 
   2   6  15      172.27      145.98     15.46 o 
   3   6  15        8.12        9.54      7.15 o 
   4   6  15       48.03       41.21     10.52 o 
   5   6  15      315.87      319.02     21.00 o 
   6   6  15       38.96       28.12      9.28 o 
   7   6  15        3.13        7.68      6.85 o 
   8   6  15        6.70        2.69      7.97 o 
   1   7  15        2.58       -6.03      6.03 o 
   2   7  15       86.93       83.07     12.88 o 
   3   7  15       21.35       21.18      8.90 o 
   4   7  15       68.52       74.86     12.95 o 
   5   7  15       23.89       17.49      8.80 o 
   6   7  15       55.40       73.68     13.34 o 
   0   8  15      210.01      195.77     26.33 o 
   1   8  15       11.32       -5.93      6.85 o 
   2   8  15        0.32       -0.54      7.66 o 
   3   8  15       35.61       36.93     10.91 o 
   4   8  15        1.79       -2.86      7.29 o 
   0   0  16      620.55      657.61     24.13 o 
   1   0  16      277.72      283.78      9.77 o 
   2   0  16      121.91      113.70      7.22 o 
   3   0  16       17.19       12.23      4.24 o 
   4   0  16       99.69      110.86      8.86 o 
   5   0  16     1118.66     1183.21     24.71 o 
   6   0  16       84.91       92.53      8.86 o 
   7   0  16      442.70      410.09     17.29 o 
   8   0  16       44.53       49.89     19.46 o 
  10   0  16        1.61        9.16     12.59 o 
   1   1  16       74.13       84.18      4.33 o 
   2   1  16      368.61      381.99      7.41 o 
   3   1  16      142.75      149.49      5.63 o 
   4   1  16       13.53        6.27      2.86 o 
   5   1  16       81.49       75.65      6.10 o 
   6   1  16      397.51      406.56     17.19 o 
   7   1  16      658.72      697.16     22.67 o 
   8   1  16        3.31        0.53      6.01 o 
   9   1  16       57.02       87.85     13.34 o 
  10   1  16        3.97        9.19      6.81 o 
   0   2  16       11.51       15.84      4.38 o 
   1   2  16      207.45      218.89      7.59 o 
   2   2  16        1.21       -1.93      2.63 o 
   3   2  16       15.76       11.31      4.27 o 
   4   2  16      955.50     1014.99     20.54 o 
   5   2  16      321.76      336.37     17.19 o 
   6   2  16       62.71       68.82      9.58 o 
   7   2  16      110.32      104.22     11.37 o 
   8   2  16       17.21        8.36      6.13 o 
   9   2  16       81.59       78.94     13.34 o 
  10   2  16       85.14       92.76     14.15 o 
   1   3  16      269.15      286.25     14.20 o 
   2   3  16      173.45      182.13     11.45 o 
   3   3  16       92.88       94.77      9.13 o 
   4   3  16       67.30       62.97      8.59 o 
   5   3  16      430.04      424.36     16.10 o 
   6   3  16       37.18       27.48      6.49 o 
   7   3  16      311.01      330.53     19.35 o 
   8   3  16      103.05      108.64     15.89 o 
   9   3  16      141.70      142.21     13.43 o 
   0   4  16        6.24        5.87      8.01 o 
   1   4  16       31.12       37.78      7.11 o 
   2   4  16      138.41      159.44     11.57 o 
   3   4  16        5.74        5.19      4.84 o 
   4   4  16      400.77      403.63     22.80 o 
   5   4  16      197.85      177.80     17.75 o 
   6   4  16        3.22       -4.01      6.48 o 
   7   4  16        0.11       -4.98      6.87 o 
   8   4  16        0.12       -0.75      5.88 o 
   9   4  16       52.90       71.38     10.92 o 
   1   5  16       21.60       17.46      5.72 o 
   2   5  16       24.32       21.64      8.47 o 
   3   5  16        0.20       -1.62      8.01 o 
   4   5  16       18.42       14.88     14.31 o 
   5   5  16        6.39       15.21      8.47 o 
   6   5  16      151.69      144.10     16.58 o 
   7   5  16       36.26       39.58     15.46 o 
   8   5  16        1.05        2.11      7.66 o 
   0   6  16       52.32       73.27     17.17 o 
   1   6  16       29.29       13.74      8.10 o 
   2   6  16        1.34       -6.03      6.03 o 
   3   6  16       23.21       15.46      8.10 o 
   4   6  16       12.48       18.32      8.10 o 
   5   6  16      163.35      147.46     26.33 o 
   6   6  16        0.34        3.27      8.47 o 
   1   7  16       60.53       37.65     10.91 o 
   2   7  16       85.07       95.10     14.15 o 
   3   7  16        0.03        1.28      6.85 o 
   4   7  16       24.52       20.70     12.59 o 
   5   7  16       13.46       12.54      8.47 o 
   0   8  16      301.84      254.16     29.77 o 
   1   1  17        0.26       -1.29      2.29 o 
   2   1  17       26.00       25.73      3.60 o 
   3   1  17      143.96      161.73      6.83 o 
   4   1  17       13.13       14.54      4.54 o 
   5   1  17       45.14       48.84      7.28 o 
   6   1  17       68.68       64.84      8.53 o 
   7   1  17       67.51       72.78     12.95 o 
   8   1  17        1.85       -0.90      7.66 o 
   9   1  17       58.68       74.30     13.34 o 
   0   2  17      108.20       78.77     11.72 o 
   1   2  17      167.88      166.30     11.71 o 
   2   2  17       20.61       10.66      4.73 o 
   3   2  17      107.27      130.67     12.38 o 
   4   2  17      661.63      686.58     17.45 o 
   5   2  17       20.53       16.08      5.85 o 
   6   2  17      101.22       76.88     12.53 o 
   7   2  17        2.21        0.89      7.44 o 
   8   2  17      107.26      102.30     11.86 o 
   9   2  17        0.00       -1.69     11.45 o 
   1   3  17       17.52       12.05      5.52 o 
   2   3  17        1.49       -1.28      4.70 o 
   3   3  17       16.68       10.15      5.14 o 
   4   3  17       20.85       29.70      7.47 o 
   5   3  17        1.43       -4.11      6.85 o 
   6   3  17        3.75       11.35      6.54 o 
   7   3  17        7.88       15.36      7.03 o 
   8   3  17        1.02        1.14      6.37 o 
   0   4  17      794.65      764.64     30.35 o 
   1   4  17      176.09      169.76     16.58 o 
   2   4  17       88.22       90.67     13.34 o 
   3   4  17        2.51        3.01      7.41 o 
   4   4  17       29.65       18.89      8.90 o 
   5   4  17        1.29       -3.70      8.01 o 
   6   4  17       32.97       49.93     11.33 o 
   7   4  17        2.47       -5.93      6.85 o 
   1   5  17       70.73       42.47     10.52 o 
   2   5  17        6.49        0.54      6.57 o 
   3   5  17      256.92      273.24     43.50 o 
   4   5  17       10.20       13.08      8.47 o 
   5   5  17        8.82        8.36      8.01 o 
   6   5  17       64.09       88.43     14.15 o 
   0   6  17        4.16       10.30     11.45 o 
   1   6  17        2.86        0.13      6.85 o 
   2   6  17       13.94       15.86     22.32 o 
   3   6  17        0.53        2.29      7.29 o 
   4   6  17        6.92        9.32     14.88 o 
   5   6  17        7.11        2.23      7.66 o 
   1   7  17        6.85        3.86      7.66 o 
   2   7  17        3.85        8.61      8.47 o 
   0   0  18      102.91      144.29     14.31 o 
   1   0  18      210.91      236.30     12.14 o 
   2   0  18        2.65        3.33      4.53 o 
   3   0  18       60.63       77.29      8.37 o 
   4   0  18        9.38        9.32      6.15 o 
   5   0  18       14.36        7.85      6.54 o 
   6   0  18      418.05      419.76     84.72 o 
   7   0  18       73.94      123.64     22.90 o 
   1   1  18        0.49       -0.61      3.02 o 
   2   1  18      227.58      266.28     10.70 o 
   3   1  18      192.11      216.24     11.78 o 
   4   1  18       82.42       86.30      8.29 o 
   5   1  18      224.18      221.12     18.18 o 
   6   1  18        0.33       -5.54      5.54 o 
   7   1  18       57.04       47.31     11.25 o 
   8   1  18        8.39       -1.21      7.41 o 
   0   2  18       16.47       10.18      7.66 o 
   1   2  18      162.29      164.64     11.43 o 
   2   2  18        0.21       -2.75      4.70 o 
   3   2  18        3.83       -1.14      4.58 o 
   4   2  18       83.98       90.39     10.71 o 
   5   2  18       38.95       22.97      7.41 o 
   6   2  18       50.52       54.77     11.55 o 
   7   2  18       14.05       10.30      8.90 o 
   1   3  18      149.98      147.59     15.77 o 
   2   3  18       96.86      135.77     40.07 o 
   3   3  18       46.76       60.52     11.72 o 
   4   3  18       53.15       70.45     12.53 o 
   5   3  18       94.75      117.51     17.17 o 
   6   3  18       21.17       13.51      7.07 o 
   7   3  18      108.03      111.79     12.42 o 
   0   4  18       17.09        8.01     10.30 o 
   1   4  18       38.85       27.95      9.61 o 
   2   4  18      128.36      118.41     14.96 o 
   3   4  18        2.07       -1.39      7.66 o 
   4   4  18       96.16       98.68     14.50 o 
   5   4  18       97.19      120.13     15.77 o 
   6   4  18        0.06        6.93      7.66 o 
   1   5  18        0.04       -6.85      6.85 o 
   2   5  18       36.58       21.55      9.28 o 
   3   5  18       17.83        5.15      9.73 o 
   4   5  18       29.00       25.66      9.61 o 
   5   5  18       14.77       28.58     10.09 o 
   0   6  18       25.37       24.04     13.74 o 
   1   6  18       24.94       34.35     10.43 o 
   2   6  18        1.12       12.59      8.90 o 
   1   1  19        0.87        4.72      4.49 o 
   2   1  19       39.71       48.34      8.45 o 
   3   1  19       31.72       35.06      7.25 o 
   4   1  19        0.64        6.23      6.54 o 
   5   1  19       72.92       74.65     12.20 o 
   6   1  19       28.37       22.00      9.50 o 
   0   2  19       23.37       18.32     12.59 o 
   1   2  19       20.98       25.28     12.59 o 
   2   2  19       83.63       89.04     13.34 o 
   3   2  19        5.69       12.59      8.10 o 
   4   2  19       57.93       53.19      9.58 o 
   5   2  19        9.33        6.49      6.61 o 
   6   2  19        6.91       13.43      8.80 o 
   1   3  19       24.36       19.67     10.30 o 
   2   3  19      116.03      123.14     15.77 o 
   3   3  19       85.35       98.86     14.50 o 
   4   3  19        1.54       -5.34      7.15 o 
   5   3  19        3.36        4.28      7.66 o 
   0   4  19      152.64      130.51     22.90 o 
   1   4  19        9.67        4.58      7.97 o 
   2   4  19        0.85       -6.85      6.85 o 
   3   4  19        1.17       -0.24      7.66 o 
   4   4  19      154.17      125.53     16.58 o 
   1   5  19       44.59       26.56     10.09 o 
   2   5  19        1.33       -4.22      7.66 o 
   0   0  20      206.66      187.24     17.39 o 
   1   0  20       18.60       16.35      6.81 o 
   2   0  20        2.44        8.23      8.47 o 
   3   0  20      116.94      147.69     24.04 o 
   4   0  20      859.43      902.15     48.08 o 
   5   0  20        0.26       -2.29     12.59 o 
   1   1  20       35.60       49.93     11.33 o 
   2   1  20       11.89        7.13      6.68 o 
   3   1  20       16.12       10.30      7.27 o 
   4   1  20      116.11      143.97     18.55 o 
   0   2  20      214.30      212.94     26.33 o 
   1   2  20       25.69       29.43     10.88 o 
   2   2  20        0.05       -0.72      7.66 o 
   3   2  20        9.64        0.18      9.73 o 
   4   2  20       69.19       67.62     12.95 o 
   1   3  20        9.08       30.91     10.52 o 
   2   3  20        0.02        2.29     20.03 o 
   3   3  20      154.84      193.20     19.43 o 
   1   1  21        9.09       -1.45      7.66 o 
                                                 
